# Supplementary material for: GhARF16‐1 modulates leaf development by transcriptionally regulating the GhKNOX2‐1 gene in cotton
Source: Plant Biotechnol J. 2020 Oct 15;19(3):548–62. doi: 10.1111/pbi.13484 (PMC7955886; doi:10.1111/pbi.13484)
Supplement: Supplementary file 2 — Data S1 Differentially expressed genes between Gossypium arboreum and Gossypium raimondi. [file PBI-19-548-s002.xlsx]

## Sheet: Dataset S1
Dataset S1. Differentially expressed genes between G. arboreum and G. raimondi. Illumina RNA-sequence reads were aligned to the G. arboreum_CRI and G. raimondi_JGI genome, respectively (https://cottonfgd.org/about/download.html).
GeneIDs		FPKM		Annotation
G. arboreum (Ga)	G. raimondi (Gr)	FPKM_Ga	FPKM_Gr
Cotton_A_21375	Gorai.009G436500.1	18.21	0.01	tr|B9SAE5|B9SAE5_RICCO Disease resistance protein RGA2, putative OS=Ricinus communis GN=RCOM_0585520 PE=4 SV=1
Cotton_A_33923	Gorai.006G249200.1	32.94	0.04	tr|A5C762|A5C762_VITVI Putative uncharacterized protein OS=Vitis vinifera GN=VIT_05s0049g00280 PE=3 SV=1
Cotton_A_19050	Gorai.012G031700.1	25.84	0.04	tr|A5BY61|A5BY61_VITVI Serine/threonine-protein kinase OS=Vitis vinifera GN=VITISV_038481 PE=3 SV=1
Cotton_A_29136	Gorai.007G364400.1	5.66	0.01	tr|B9SL89|B9SL89_RICCO Disease resistance protein RGA2, putative OS=Ricinus communis GN=RCOM_1292200 PE=4 SV=1
Cotton_A_14118	Gorai.012G177800.1	15.13	0.03	tr|B9T576|B9T576_RICCO Ankyrin repeat-containing protein, putative OS=Ricinus communis GN=RCOM_0446110 PE=4 SV=1
Cotton_A_23391	Gorai.011G259100.1	4.38	0.01	tr|B9SZK5|B9SZK5_RICCO Receptor-kinase, putative OS=Ricinus communis GN=RCOM_0066150 PE=4 SV=1
Cotton_A_23191	Gorai.008G252500.1	43.95	0.12	tr|B9RCN8|B9RCN8_RICCO Putative uncharacterized protein OS=Ricinus communis GN=RCOM_1691030 PE=4 SV=1
Cotton_A_23340	Gorai.003G040100.1	13.76	0.04	tr|B9T3Q8|B9T3Q8_RICCO Glycosyltransferase OS=Ricinus communis GN=RCOM_0038370 PE=3 SV=1
Cotton_A_11941	Gorai.004G011400.1	124.66	0.45	tr|B9HQ27|B9HQ27_POPTR Uncharacterized protein OS=Populus trichocarpa GN=POPTR_0009s16300g PE=4 SV=1
Cotton_A_16997	Gorai.004G179400.1	10.35	0.04	tr|C6TDG9|C6TDG9_SOYBN Putative uncharacterized protein OS=Glycine max PE=2 SV=1
Cotton_A_13440	Gorai.006G157300.2	7.59	0.03	tr|A5C0M9|A5C0M9_VITVI Putative uncharacterized protein OS=Vitis vinifera GN=VITISV_041165 PE=4 SV=1
Cotton_A_01291	Gorai.007G012100.1	14.78	0.06	tr|B7FJG9|B7FJG9_MEDTR C2 domain protein OS=Medicago truncatula GN=MTR_6g045643 PE=2 SV=1
Cotton_A_17241	Gorai.007G322600.1	1509	6.89	tr|Q9XET5|Q9XET5_GOSHI Metallothionein-like protein OS=Gossypium hirsutum PE=2 SV=1
Cotton_A_07269	Gorai.001G034300.1	74.75	0.36	tr|A9PFE9|A9PFE9_POPTR Uncharacterized protein OS=Populus trichocarpa GN=POPTR_0006s27170g PE=2 SV=1
Cotton_A_21826	Gorai.013G075000.1	5.79	0.03	tr|B3RFK6|B3RFK6_GOSHI Epoxide hydrolase OS=Gossypium hirsutum GN=GEPH PE=2 SV=1
Cotton_A_40386	Gorai.009G447300.1	26.3	0.15	tr|Q6Q4B7|Q6Q4B7_GOSBA Dirigent-like protein OS=Gossypium barbadense GN=Gbd1 PE=2 SV=2
Cotton_A_36299	Gorai.001G171300.1	216.19	1.24	tr|Q8WCM4|Q8WCM4_GOSAR Ribosomal protein L2 (Fragment) OS=Gossypium arboreum GN=rpl2 PE=4 SV=1
Cotton_A_30545	Gorai.007G279900.1	13.14	0.08	tr|C5YBV2|C5YBV2_SORBI Putative uncharacterized protein Sb06g021880 OS=Sorghum bicolor GN=Sb06g021880 PE=4 SV=1
Cotton_A_19646	Gorai.001G114300.1	22.64	0.14	tr|Q2HTU2|Q2HTU2_MEDTR 17.6 kDa class I heat shock protein OS=Medicago truncatula GN=MTR_4g091590 PE=2 SV=1
Cotton_A_34568	Gorai.010G191200.1	12.42	0.08	tr|Q9XH51|Q9XH51_ORYSA CER1 OS=Oryza sativa GN=CER1 PE=2 SV=1
Cotton_A_25706	Gorai.010G167900.1	154.16	1.04	tr|C6SZ45|C6SZ45_SOYBN Putative uncharacterized protein OS=Glycine max PE=2 SV=1
Cotton_A_37524	Gorai.010G223600.3	17.69	0.12	tr|B9GMD7|B9GMD7_POPTR Terpene cyclase/mutase family member OS=Populus trichocarpa GN=POPTR_0001s14610g PE=3 SV=2
Cotton_A_17496	Gorai.011G069500.2	6.95	0.05	tr|D7U067|D7U067_VITVI Putative uncharacterized protein OS=Vitis vinifera GN=VIT_09s0002g02940 PE=4 SV=1
Cotton_A_25135	Gorai.002G209100.1	54.05	0.39	tr|B9GEY2|B9GEY2_POPTR Basic blue copper family protein OS=Populus trichocarpa GN=POPTR_0001s21660g PE=4 SV=1
Cotton_A_29344	Gorai.004G179400.1	5.27	0.04	tr|B9SZ62|B9SZ62_RICCO N-acetyltransferase, putative OS=Ricinus communis GN=RCOM_0484400 PE=4 SV=1
Cotton_A_38876	Gorai.008G029200.1	17.12	0.13	tr|B9H0S0|B9H0S0_POPTR Uncharacterized protein OS=Populus trichocarpa GN=POPTR_0004s16310g PE=4 SV=1
Cotton_A_36484	Gorai.007G271000.1	15.41	0.12	tr|Q84PM2|Q84PM2_GOSHE Putative germin E protein (Fragment) OS=Gossypium herbaceum PE=4 SV=1
Cotton_A_23341	Gorai.003G040100.1	5.08	0.04	tr|B9RG58|B9RG58_RICCO Glycosyltransferase OS=Ricinus communis GN=RCOM_1451290 PE=3 SV=1
Cotton_A_10924	Gorai.005G100200.1	5.07	0.04	tr|D6N9X4|D6N9X4_9BRAS Progesterone 5-beta-reductase OS=Erysimum crepidifolium PE=2 SV=1
Cotton_A_35581	Gorai.008G029600.1	3.64	0.03	tr|D2SMN2|D2SMN2_ARGME Tyrosinase polyphenol oxidase OS=Argemone mexicana GN=PPO PE=2 SV=1
Cotton_A_33924	Gorai.006G249200.1	4.78	0.04	tr|B9STI6|B9STI6_RICCO Desacetoxyvindoline 4-hydroxylase, putative OS=Ricinus communis GN=RCOM_0491930 PE=3 SV=1
Cotton_A_00296	Gorai.002G266100.1	21.02	0.18	tr|B9IGH2|B9IGH2_POPTR Uncharacterized protein OS=Populus trichocarpa GN=POPTR_0016s13320g PE=4 SV=1
Cotton_A_27174	Gorai.004G146900.1	2.33	0.02	tr|B9GZR0|B9GZR0_POPTR Pectinesterase OS=Populus trichocarpa GN=POPTR_0003s01580g PE=3 SV=1
Cotton_A_00565	Gorai.005G261600.1	10.45	0.09	tr|B9H0P6|B9H0P6_POPTR Uncharacterized protein OS=Populus trichocarpa GN=POPTR_0004s16060g PE=4 SV=1
Cotton_A_27558	Gorai.009G300800.1	22.62	0.2	tr|D8UVE1|D8UVE1_9ROSI MIC-3 OS=Gossypium longicalyx GN=MIC-3 PE=4 SV=1
Cotton_A_03684	Gorai.007G167900.1	8.67	0.08	tr|B9GTQ8|B9GTQ8_POPTR Uncharacterized protein OS=Populus trichocarpa GN=POPTR_0002s22060g PE=4 SV=1
Cotton_A_03415	Gorai.012G121100.3	41.04	0.42	tr|A5C352|A5C352_VITVI Putative uncharacterized protein OS=Vitis vinifera GN=VITISV_003925 PE=3 SV=1
Cotton_A_32194	Gorai.008G113100.1	5.7	0.06	tr|B9IBX4|B9IBX4_POPTR Uncharacterized protein OS=Populus trichocarpa GN=POPTR_0014s06240g PE=4 SV=1
Cotton_A_09517	Gorai.007G065100.1	9.49	0.1	tr|B9HEP6|B9HEP6_POPTR Alcohol-dehydrogenase family protein OS=Populus trichocarpa GN=POPTR_0007s03890g PE=3 SV=2
Cotton_A_09084	Gorai.013G214600.1	12.02	0.13	tr|B9RP24|B9RP24_RICCO 14 kDa proline-rich protein DC2.15, putative OS=Ricinus communis GN=RCOM_0923580 PE=4 SV=1
Cotton_A_37032	Gorai.007G261800.1	3.65	0.04	tr|B9HC22|B9HC22_POPTR Uncharacterized protein OS=Populus trichocarpa GN=POPTR_0006s00620g PE=4 SV=1
Cotton_A_21565	Gorai.005G234600.1	6.36	0.07	tr|B9RY84|B9RY84_RICCO Glycosyltransferase OS=Ricinus communis GN=RCOM_0811180 PE=3 SV=1
Cotton_A_23754	Gorai.007G183500.1	10.61	0.12	tr|B9RQJ5|B9RQJ5_RICCO Putative uncharacterized protein OS=Ricinus communis GN=RCOM_1493370 PE=4 SV=1
Cotton_A_23309	Gorai.007G129300.1	6.18	0.07	tr|B9T0V6|B9T0V6_RICCO Putative uncharacterized protein OS=Ricinus communis GN=RCOM_1439700 PE=4 SV=1
Cotton_A_29307	Gorai.010G067200.1	5.88	0.07	tr|A5BN29|A5BN29_VITVI Putative uncharacterized protein OS=Vitis vinifera GN=VITISV_003991 PE=4 SV=1
Cotton_A_27970	Gorai.002G037400.1	5.82	0.07	tr|B9H637|B9H637_POPTR Oxidoreductase family protein OS=Populus trichocarpa GN=POPTR_0005s10070g PE=3 SV=1
Cotton_A_22133	Gorai.011G283300.1	14.87	0.18	tr|D8FSK0|D8FSK0_GOSHI Aquaporin PIP17 OS=Gossypium hirsutum GN=GhPIP1;7 PE=2 SV=1
Cotton_A_35432	Gorai.002G087200.1	7.2	0.09	tr|B9S0A1|B9S0A1_RICCO UDP-glucosyltransferase, putative OS=Ricinus communis GN=RCOM_1351960 PE=3 SV=1
Cotton_A_31386	Gorai.010G043900.1	7.96	0.1	tr|O22148|O22148_ARATH Putative non-LTR retroelement reverse transcriptase OS=Arabidopsis thaliana GN=At2g45230 PE=4 SV=1
Cotton_A_13188	Gorai.008G260800.1	3.97	0.05	tr|D7TVU3|D7TVU3_VITVI Putative uncharacterized protein OS=Vitis vinifera GN=VIT_02s0025g02920 PE=4 SV=1
Cotton_A_26409	Gorai.008G131800.3	19.44	0.25	tr|A5BPZ1|A5BPZ1_VITVI Putative uncharacterized protein OS=Vitis vinifera GN=VITISV_012722 PE=4 SV=1
Cotton_A_18655	Gorai.012G172200.2	14.6	0.19	tr|B9HU57|B9HU57_POPTR Uncharacterized protein OS=Populus trichocarpa GN=POPTR_0010s05210g PE=4 SV=1
Cotton_A_10781	Gorai.008G025800.1	39.07	0.51	tr|D7TPN4|D7TPN4_VITVI Putative uncharacterized protein OS=Vitis vinifera GN=VIT_03s0063g00990 PE=4 SV=1
Cotton_A_06307	Gorai.002G071900.1	5.28	0.07	tr|Q8W228|Q8W228_PYRCO Cytochrome P450 OS=Pyrus communis PE=2 SV=1
Cotton_A_08041	Gorai.008G206600.2	412.24	5.47	tr|B9RAE8|B9RAE8_RICCO Sec61 gamma subunit, putative OS=Ricinus communis GN=RCOM_1505970 PE=3 SV=1
Cotton_A_13685	Gorai.009G391200.1	57.68	0.77	tr|E5GAG7|E5GAG7_VITVI (E)-beta-ocimene/myrcene synthase OS=Vitis vinifera PE=2 SV=1
Cotton_A_00371	Gorai.002G257700.1	1631.44	22.42	tr|Q2VWA6|Q2VWA6_GOSHI Metallothionein-like protein OS=Gossypium hirsutum GN=met-1 PE=2 SV=1
Cotton_A_11045	Gorai.009G078500.1	5.05	0.07	tr|B9SK55|B9SK55_RICCO Putative uncharacterized protein OS=Ricinus communis GN=RCOM_1401120 PE=4 SV=1
Cotton_A_24526	Gorai.005G038200.1	17.84	0.25	tr|D2X9S7|D2X9S7_POPTR Tau class glutathione transferase GSTU43 OS=Populus trichocarpa PE=2 SV=1
Cotton_A_24173	Gorai.005G219400.1	2.81	0.04	tr|Q8RVP4|Q8RVP4_GOSHI Peroxidase OS=Gossypium hirsutum GN=pod6 PE=2 SV=1
Cotton_A_01353	Gorai.008G281500.1	4.2	0.06	tr|B9R9I5|B9R9I5_RICCO Glucose-methanol-choline (Gmc) oxidoreductase, putative OS=Ricinus communis GN=RCOM_1497790 PE=3 SV=1
Cotton_A_19566	Gorai.004G217500.1	5.55	0.08	tr|C1JZ61|C1JZ61_9ROSI Chlorophyllase 1 OS=Pachira macrocarpa GN=CLH1 PE=2 SV=1
Cotton_A_35234	Gorai.003G073400.1	17	0.25	tr|B9GJI2|B9GJI2_POPTR Uncharacterized protein OS=Populus trichocarpa GN=POPTR_0001s45680g PE=4 SV=2
Cotton_A_21694	Gorai.005G234500.1	4.74	0.07	tr|A5BB38|A5BB38_VITVI Putative uncharacterized protein OS=Vitis vinifera GN=VIT_03s0091g00230 PE=4 SV=1
Cotton_A_28904	Gorai.009G368200.1	5.18	0.08	tr|D7R0W3|D7R0W3_GOSHI AS1 OS=Gossypium hirsutum GN=AS1 PE=4 SV=1
Cotton_A_31534	Gorai.012G086000.1	10.25	0.16	tr|B9GJV3|B9GJV3_POPTR Uncharacterized protein OS=Populus trichocarpa GN=POPTR_0001s33660g PE=4 SV=2
Cotton_A_38120	Gorai.009G401600.1	8.29	0.13	tr|B9IIU9|B9IIU9_POPTR Uncharacterized protein OS=Populus trichocarpa GN=POPTR_0016s08050g PE=4 SV=2
Cotton_A_23337	Gorai.003G040100.1	2.52	0.04	tr|A9PFY6|A9PFY6_POPTR Glycosyltransferase OS=Populus trichocarpa PE=2 SV=1
Cotton_A_15915	Gorai.011G243800.1	16.07	0.26	tr|A5AF12|A5AF12_VITVI Putative uncharacterized protein OS=Vitis vinifera GN=VITISV_004037 PE=4 SV=1
Cotton_A_31142	Gorai.007G258000.2	12.34	0.2	tr|D7TXM0|D7TXM0_VITVI Sulfotransferase OS=Vitis vinifera GN=VIT_13s0106g00550 PE=3 SV=1
Cotton_A_30883	Gorai.010G175900.1	10.89	0.18	tr|B9RXT4|B9RXT4_RICCO ATP binding protein, putative OS=Ricinus communis GN=RCOM_0906040 PE=3 SV=1
Cotton_A_34636	Gorai.010G072200.1	22.02	0.37	tr|D7TBM8|D7TBM8_VITVI Putative uncharacterized protein OS=Vitis vinifera GN=VIT_11s0016g03830 PE=4 SV=1
Cotton_A_37484	Gorai.004G095100.1	8.29	0.14	tr|C6TBB0|C6TBB0_SOYBN Putative uncharacterized protein OS=Glycine max PE=2 SV=1
Cotton_A_09612	Gorai.001G124000.1	52.14	0.89	tr|D7TCP5|D7TCP5_VITVI Putative uncharacterized protein OS=Vitis vinifera GN=VIT_06s0080g01120 PE=4 SV=1
Cotton_A_08008	Gorai.008G209300.1	366.06	6.32	tr|D7SH37|D7SH37_VITVI Putative uncharacterized protein OS=Vitis vinifera GN=VIT_17s0000g00780 PE=4 SV=1
Cotton_A_40927	Gorai.009G339000.1	3.96	0.07	tr|B9SYV7|B9SYV7_RICCO Nucleic acid binding protein, putative OS=Ricinus communis GN=RCOM_0042390 PE=4 SV=1
Cotton_A_03158	Gorai.013G225800.1	383.79	6.85	tr|Q2TGZ7|Q2TGZ7_GOSHI Ultraviolet-B-repressible protein (Fragment) OS=Gossypium hirsutum PE=2 SV=1
Cotton_A_00007	Gorai.002G025800.1	24.64	0.44	tr|Q3L7F3|Q3L7F3_GOSHI Cyclopropane fatty acid synthase OS=Gossypium hirsutum GN=CPA-FAS-1 PE=2 SV=1
Cotton_A_32792	Gorai.007G117300.1	3.34	0.06	tr|D7TTD9|D7TTD9_VITVI Putative uncharacterized protein OS=Vitis vinifera GN=VIT_07s0129g00960 PE=3 SV=1
Cotton_A_23270	Gorai.013G131300.1	8.25	0.15	tr|D7L4P0|D7L4P0_ARALL Putative uncharacterized protein OS=Arabidopsis lyrata subsp. lyrata GN=ARALYDRAFT_896682 PE=4 SV=1
Cotton_A_39087	Gorai.010G152000.1	84.85	1.57	tr|E5Q8T0|E5Q8T0_ZIZJJ Polyphenol oxidase OS=Ziziphus jujuba GN=PPO PE=2 SV=1
Cotton_A_34861	Gorai.010G067200.1	3.77	0.07	tr|B9SXS9|B9SXS9_RICCO Putative uncharacterized protein OS=Ricinus communis GN=RCOM_0569900 PE=4 SV=1
Cotton_A_01087	Gorai.009G071200.1	146.45	2.72	tr|E3UIM5|E3UIM5_CAMSI Lipoxygenase OS=Camellia sinensis PE=2 SV=1
Cotton_A_15729	Gorai.013G009600.1	449.29	8.37	tr|A9PCQ8|A9PCQ8_POPTR Ubiquinol-cytochrome C reductase complex ubiquinone-binding family protein OS=Populus trichocarpa GN=POPTR_0019s15260g PE=2 SV=1
Cotton_A_36925	Gorai.009G439300.1	1.6	0.03	tr|B9IJT5|B9IJT5_POPTR Pectate lyase OS=Populus trichocarpa GN=POPTR_0017s11450g PE=3 SV=1
Cotton_A_07006	Gorai.004G124000.1	7.44	0.14	tr|D7SKM9|D7SKM9_VITVI Putative uncharacterized protein OS=Vitis vinifera GN=VIT_06s0004g03970 PE=4 SV=1
Cotton_A_08125	Gorai.006G205000.2	53.98	1.03	tr|C8YQU9|C8YQU9_GOSHI Starch synthase, chloroplastic/amyloplastic OS=Gossypium hirsutum PE=2 SV=1
Cotton_A_31152	Gorai.011G148400.1	4.7	0.09	tr|B9RJQ5|B9RJQ5_RICCO Kinase, putative OS=Ricinus communis GN=RCOM_1037470 PE=4 SV=1
Cotton_A_24516	Gorai.009G371600.1	0.51	0.01	tr|B9IHK8|B9IHK8_POPTR Uncharacterized protein OS=Populus trichocarpa GN=POPTR_0016s02970g PE=4 SV=1
Cotton_A_22994	Gorai.004G043100.1	171.4	3.37	tr|D7UCL2|D7UCL2_VITVI Putative uncharacterized protein OS=Vitis vinifera GN=VIT_15s0046g01340 PE=4 SV=1
Cotton_A_31911	Gorai.007G122100.1	3.05	0.06	tr|B9RND1|B9RND1_RICCO Enzyme inhibitor, putative OS=Ricinus communis GN=RCOM_1346930 PE=4 SV=1
Cotton_A_37529	Gorai.010G223200.1	13.16	0.26	tr|Q05K37|Q05K37_9ROSI Terpene cyclase/mutase family member OS=Kandelia candel GN=KcMS PE=2 SV=1
Cotton_A_20665	Gorai.004G220700.1	1.98	0.04	tr|D7U2Y4|D7U2Y4_VITVI Putative uncharacterized protein OS=Vitis vinifera GN=VIT_07s0005g03150 PE=3 SV=1
Cotton_A_35805	Gorai.009G368200.1	3.92	0.08	tr|D7R0W3|D7R0W3_GOSHI AS1 OS=Gossypium hirsutum GN=AS1 PE=4 SV=1
Cotton_A_10559	Gorai.006G259400.2	1047.44	21.55	tr|B9RZN1|B9RZN1_RICCO 60S ribosomal protein L29, putative OS=Ricinus communis GN=RCOM_0999890 PE=4 SV=1
Cotton_A_12201	Gorai.001G083600.1	125.28	2.58	tr|Q3HM93|Q3HM93_CITSI Glutathione S-transferase OS=Citrus sinensis PE=2 SV=1
Cotton_A_17304	Gorai.002G137200.1	126.8	2.62	tr|B9R6T8|B9R6T8_RICCO Branched-chain amino acid aminotransferase, putative OS=Ricinus communis GN=RCOM_1585330 PE=3 SV=1
Cotton_A_09604	Gorai.001G123200.1	14.81	0.31	tr|E4MVK5|E4MVK5_EUTHA mRNA, clone: RTFL01-02-N04 OS=Eutrema halophilum PE=2 SV=1
Cotton_A_12540	Gorai.007G181300.1	554.13	11.75	tr|A7LIT5|A7LIT5_9ROSI Ribulose bisphosphate carboxylase small chain OS=Corchorus olitorius PE=2 SV=1
Cotton_A_40531	Gorai.004G150000.1	1.85	0.04	tr|B9I920|B9I920_POPTR Uncharacterized protein OS=Populus trichocarpa GN=POPTR_0014s09820g PE=4 SV=1
Cotton_A_15659	Gorai.007G113900.3	6.92	0.15	tr|Q56TL1|Q56TL1_CASSA Late elongated hypocotyl OS=Castanea sativa GN=LHY PE=2 SV=1
Cotton_A_07112	Gorai.008G237700.1	4.58	0.1	tr|A5B2G4|A5B2G4_VITVI Putative uncharacterized protein OS=Vitis vinifera GN=VITISV_033378 PE=4 SV=1
Cotton_A_06578	Gorai.002G095500.1	2.7	0.06	tr|B9GQ27|B9GQ27_POPTR Uncharacterized protein OS=Populus trichocarpa GN=POPTR_0002s01280g PE=4 SV=1
Cotton_A_01672	Gorai.003G020700.2	0.45	0.01	tr|A5AT12|A5AT12_VITVI Putative uncharacterized protein OS=Vitis vinifera GN=VITISV_026093 PE=4 SV=1
Cotton_A_21402	Gorai.004G007300.1	1.34	0.03	tr|B9GIG9|B9GIG9_POPTR Uncharacterized protein OS=Populus trichocarpa GN=POPTR_0001s25960g PE=4 SV=2
Cotton_A_38310	Gorai.004G103600.1	8.45	0.19	tr|B9HBG1|B9HBG1_POPTR Expansin-related protein 3 OS=Populus trichocarpa GN=POPTR_0006s19310g PE=4 SV=1
Cotton_A_22974	Gorai.010G200200.1	3.98	0.09	tr|D7TLL6|D7TLL6_VITVI Putative uncharacterized protein OS=Vitis vinifera GN=VIT_13s0019g02480 PE=4 SV=1
Cotton_A_31402	Gorai.011G090500.1	9.27	0.21	tr|B9N0K3|B9N0K3_POPTR Uncharacterized protein OS=Populus trichocarpa GN=POPTR_0004s23990g PE=4 SV=1
Cotton_A_10807	Gorai.008G027600.1	2.64	0.06	tr|A9PJ54|A9PJ54_9ROSI Putative uncharacterized protein OS=Populus trichocarpa x Populus deltoides PE=2 SV=1
Cotton_A_22543	Gorai.004G085400.1	0.87	0.02	tr|D7TP49|D7TP49_VITVI Auxin response factor OS=Vitis vinifera GN=VIT_07s0104g01230 PE=3 SV=1
Cotton_A_23276	Gorai.013G131800.1	3.02	0.07	tr|Q0MYQ7|Q0MYQ7_VITVI Germin-like protein 2 OS=Vitis vinifera GN=VIT_14s0060g00120 PE=2 SV=1
Cotton_A_00824	Gorai.013G063000.1	3.44	0.08	tr|D5KXW3|D5KXW3_9ASTR Somatic embryogenesis receptor-like kinase 1 OS=Ageratina adenophora GN=SERK1 PE=2 SV=1
Cotton_A_15423	Gorai.006G144400.1	20.2	0.47	tr|B9IIC9|B9IIC9_POPTR Uncharacterized protein OS=Populus trichocarpa GN=POPTR_0016s06160g PE=4 SV=1
Cotton_A_14675	Gorai.007G200000.1	1.28	0.03	tr|B9S6A0|B9S6A0_RICCO ATP binding protein, putative OS=Ricinus communis GN=RCOM_0534150 PE=3 SV=1
Cotton_A_13060	Gorai.006G191000.1	14.79	0.35	tr|B9I4S4|B9I4S4_POPTR Uncharacterized protein (Fragment) OS=Populus trichocarpa GN=POPTR_0012s04100g PE=4 SV=2
Cotton_A_26951	Gorai.001G101200.1	184.42	4.39	tr|C6T3Q7|C6T3Q7_SOYBN Uncharacterized protein OS=Glycine max PE=2 SV=1
Cotton_A_21373	Gorai.009G436500.1	0.42	0.01	tr|B9SAE5|B9SAE5_RICCO Disease resistance protein RGA2, putative OS=Ricinus communis GN=RCOM_0585520 PE=4 SV=1
Cotton_A_15732	Gorai.013G008400.1	51	1.22	tr|A9PAG4|A9PAG4_POPTR Uncharacterized protein OS=Populus trichocarpa GN=POPTR_0019s08760g PE=2 SV=1
Cotton_A_04143	Gorai.003G153700.1	4.16	0.1	tr|D7SQB3|D7SQB3_VITVI Ribulose bisphosphate carboxylase small chain OS=Vitis vinifera GN=VIT_11s0052g00820 PE=3 SV=1
Cotton_A_38712	Gorai.010G163300.1	2.49	0.06	tr|D7TJT3|D7TJT3_VITVI Putative uncharacterized protein OS=Vitis vinifera GN=VIT_10s0003g02030 PE=4 SV=1
Cotton_A_14006	Gorai.009G045000.1	1.64	0.04	tr|D7STR6|D7STR6_VITVI Putative uncharacterized protein OS=Vitis vinifera GN=VIT_04s0008g01290 PE=4 SV=1
Cotton_A_15835	Gorai.011G290300.1	2.45	0.06	tr|B9IGH2|B9IGH2_POPTR Uncharacterized protein OS=Populus trichocarpa GN=POPTR_0016s13320g PE=4 SV=1
Cotton_A_00678	Gorai.N015000.1	20.23	0.5	tr|Q8S351|Q8S351_CAPAN Auxin-induced SAUR-like protein OS=Capsicum annuum GN=upa2 PE=2 SV=1
Cotton_A_26900	Gorai.012G162300.1	2.81	0.07	tr|C5WRR5|C5WRR5_SORBI Putative uncharacterized protein Sb01g042050 OS=Sorghum bicolor GN=Sb01g042050 PE=4 SV=1
Cotton_A_13885	Gorai.009G085900.1	30.58	0.78	tr|B9SCT2|B9SCT2_RICCO Putative uncharacterized protein OS=Ricinus communis GN=RCOM_1281350 PE=4 SV=1
Cotton_A_12117	Gorai.009G444800.1	2.35	0.06	tr|B9SSQ4|B9SSQ4_RICCO Acyltransferase, putative OS=Ricinus communis GN=RCOM_0046120 PE=4 SV=1
Cotton_A_18533	Gorai.003G040200.1	2370.63	61.09	tr|F2E7L1|F2E7L1_HORVD Histone H4 OS=Hordeum vulgare var. distichum PE=2 SV=1
Cotton_A_25035	Gorai.013G132400.2	391.04	10.08	tr|B9SC98|B9SC98_RICCO Mitochondrial import receptor subunit TOM7-1, putative OS=Ricinus communis GN=RCOM_1410030 PE=4 SV=1
Cotton_A_34794	Gorai.001G096400.1	37.87	0.98	tr|Q2QCY1|Q2QCY1_GOSHI ACC oxidase ACO4 OS=Gossypium hirsutum PE=2 SV=1
Cotton_A_12288	Gorai.007G171800.1	11.81	0.31	tr|D7TEA1|D7TEA1_VITVI Putative uncharacterized protein OS=Vitis vinifera GN=VIT_12s0059g00910 PE=4 SV=1
Cotton_A_11330	Gorai.009G167700.1	488.58	12.85	tr|A9PCK4|A9PCK4_POPTR Uncharacterized protein OS=Populus trichocarpa GN=POPTR_0004s23900g PE=2 SV=1
Cotton_A_28603	Gorai.001G272700.1	62.71	1.65	tr|B9N0Y2|B9N0Y2_POPTR Uncharacterized protein OS=Populus trichocarpa GN=POPTR_0017s09690g PE=4 SV=1
Cotton_A_20483	Gorai.009G050200.1	3.8	0.1	tr|D5L133|D5L133_MALDO AP2 domain class transcription factor OS=Malus domestica GN=AP2D49 PE=2 SV=1
Cotton_A_00873	Gorai.013G028700.1	2.6	0.07	tr|B9RY53|B9RY53_RICCO Gcn4-complementing protein, putative OS=Ricinus communis GN=RCOM_0814510 PE=4 SV=1
Cotton_A_23479	Gorai.009G220700.1	1.85	0.05	tr|B9R6Z1|B9R6Z1_RICCO Putative uncharacterized protein OS=Ricinus communis GN=RCOM_1587270 PE=4 SV=1
Cotton_A_08689	Gorai.009G215700.1	118.39	3.22	tr|A5C3M5|A5C3M5_VITVI Putative uncharacterized protein OS=Vitis vinifera GN=VIT_18s0001g09910 PE=4 SV=1
Cotton_A_21465	Gorai.007G098500.1	15.8	0.43	tr|B9RIP7|B9RIP7_RICCO Kiwellin, putative OS=Ricinus communis GN=RCOM_1581450 PE=4 SV=1
Cotton_A_10832	Gorai.007G056800.1	6.52	0.18	tr|B9SH27|B9SH27_RICCO Putative uncharacterized protein OS=Ricinus communis GN=RCOM_0581550 PE=4 SV=1
Cotton_A_19442	Gorai.001G257500.1	1.44	0.04	tr|B9RUJ6|B9RUJ6_RICCO ATP binding protein, putative OS=Ricinus communis GN=RCOM_0853490 PE=3 SV=1
Cotton_A_15552	Gorai.013G159400.2	10.41	0.29	tr|D7T8C6|D7T8C6_VITVI Putative uncharacterized protein OS=Vitis vinifera GN=VIT_19s0090g00420 PE=4 SV=1
Cotton_A_21386	Gorai.009G426300.1	1.07	0.03	tr|B9I0B2|B9I0B2_POPTR RabGAP/TBC domain-containing family protein OS=Populus trichocarpa GN=POPTR_0011s13860g PE=4 SV=2
Cotton_A_13053	Gorai.006G191600.1	6.41	0.18	tr|B9SS39|B9SS39_RICCO Ubiquitin ligase protein cop1, putative OS=Ricinus communis GN=RCOM_0395760 PE=4 SV=1
Cotton_A_30407	Gorai.002G034100.1	0.7	0.02	tr|B9HYQ6|B9HYQ6_POPTR Serine/threonine-protein kinase OS=Populus trichocarpa GN=POPTR_0011s03910g PE=3 SV=1
Cotton_A_31060	Gorai.008G172400.2	54.09	1.55	tr|D7TEM7|D7TEM7_VITVI Putative uncharacterized protein OS=Vitis vinifera GN=VIT_12s0059g02360 PE=4 SV=1
Cotton_A_32887	Gorai.013G094100.1	10.08	0.29	tr|B9HIE2|B9HIE2_POPTR Uncharacterized protein OS=Populus trichocarpa GN=POPTR_0008s09510g PE=4 SV=2
Cotton_A_30756	Gorai.005G156800.1	78.12	2.26	tr|A5AKK0|A5AKK0_VITVI Putative uncharacterized protein OS=Vitis vinifera GN=VIT_01s0011g05120 PE=4 SV=1
Cotton_A_02278	Gorai.002G234600.1	3.79	0.11	tr|Q9SAN0|Q9SAN0_GOSAR (+)-delta-cadinene synthase OS=Gossypium arboreum GN=cat1-A PE=4 SV=1
Cotton_A_23576	Gorai.001G173300.1	6.87	0.2	tr|B9RDG0|B9RDG0_RICCO Copper ion binding protein, putative OS=Ricinus communis GN=RCOM_1612590 PE=4 SV=1
Cotton_A_08806	Gorai.005G075300.1	45.58	1.33	tr|Q41152|Q41152_RICCO Sucrose carrier OS=Ricinus communis GN=Scr1 PE=2 SV=1
Cotton_A_36249	Gorai.013G077600.2	6.07	0.18	tr|A5ACS2|A5ACS2_VITVI Pectate lyase OS=Vitis vinifera GN=VIT_14s0108g00030 PE=3 SV=1
Cotton_A_26408	Gorai.008G132000.2	31.76	0.95	tr|Q56TL1|Q56TL1_CASSA Late elongated hypocotyl OS=Castanea sativa GN=LHY PE=2 SV=1
Cotton_A_23210	Gorai.007G122100.1	2	0.06	tr|B9RND1|B9RND1_RICCO Enzyme inhibitor, putative OS=Ricinus communis GN=RCOM_1346930 PE=4 SV=1
Cotton_A_27280	Gorai.011G143600.1	1.96	0.06	tr|C5XNQ4|C5XNQ4_SORBI Putative uncharacterized protein Sb03g025650 OS=Sorghum bicolor GN=Sb03g025650 PE=4 SV=1
Cotton_A_28413	Gorai.003G163700.1	2.93	0.09	tr|B9SUF5|B9SUF5_RICCO Leucine-rich repeat containing protein, putative OS=Ricinus communis GN=RCOM_0751360 PE=4 SV=1
Cotton_A_32358	Gorai.011G129500.1	3.56	0.11	tr|B9IGQ0|B9IGQ0_POPTR Uncharacterized protein OS=Populus trichocarpa GN=POPTR_0016s14070g PE=4 SV=1
Cotton_A_14113	Gorai.012G177500.1	0.97	0.03	tr|B9T576|B9T576_RICCO Ankyrin repeat-containing protein, putative OS=Ricinus communis GN=RCOM_0446110 PE=4 SV=1
Cotton_A_34224	Gorai.001G091700.1	25.36	0.79	tr|A5B0H0|A5B0H0_VITVI Putative uncharacterized protein OS=Vitis vinifera GN=VIT_14s0068g00160 PE=4 SV=1
Cotton_A_11827	Gorai.011G078800.1	2.55	0.08	tr|D7U0Q6|D7U0Q6_VITVI Putative uncharacterized protein OS=Vitis vinifera GN=VIT_09s0002g05280 PE=3 SV=1
Cotton_A_30175	Gorai.007G315900.1	2.23	0.07	tr|Q4VP12|Q4VP12_GOSHI (+)-delta-cadinene synthase OS=Gossypium hirsutum GN=cdn1-C5 PE=4 SV=1
Cotton_A_33564	Gorai.012G087300.1	2.53	0.08	tr|B9GJS6|B9GJS6_POPTR Kelch repeat-containing F-box family protein OS=Populus trichocarpa GN=POPTR_0001s33900g PE=4 SV=2
Cotton_A_05190	Gorai.012G035200.1	312.06	9.88	tr|B9HES1|B9HES1_POPTR Uncharacterized protein OS=Populus trichocarpa GN=POPTR_0007s04160g PE=4 SV=1
Cotton_A_08365	Gorai.005G046200.1	152.51	4.83	tr|Q8L9X5|Q8L9X5_ARATH At4g14615 OS=Arabidopsis thaliana GN=At4g14615 PE=2 SV=1
Cotton_A_37457	Gorai.011G162700.1	33.76	1.07	tr|B9GMH6|B9GMH6_POPTR Uncharacterized protein OS=Populus trichocarpa GN=POPTR_0001s14160g PE=4 SV=1
Cotton_A_03124	Gorai.013G229100.1	28.71	0.92	tr|B9RKE4|B9RKE4_RICCO AP-4 complex subunit sigma-1, putative OS=Ricinus communis GN=RCOM_1048810 PE=4 SV=1
Cotton_A_32910	Gorai.002G197100.1	4.36	0.14	tr|A4D0F8|A4D0F8_GOSHI Beta-galactosidase OS=Gossypium hirsutum PE=2 SV=1
Cotton_A_23540	Gorai.003G025800.1	0.92	0.03	tr|B9SUU5|B9SUU5_RICCO Kinase, putative OS=Ricinus communis GN=RCOM_0574920 PE=3 SV=1
Cotton_A_02514	Gorai.013G245900.1	1.52	0.05	tr|B9T0I1|B9T0I1_RICCO Putative uncharacterized protein OS=Ricinus communis GN=RCOM_0730190 PE=4 SV=1
Cotton_A_30645	Gorai.003G129700.1	1.52	0.05	tr|B9HPE5|B9HPE5_POPTR Laccase OS=Populus trichocarpa GN=POPTR_0009s03940g PE=3 SV=1
Cotton_A_35948	Gorai.002G240500.2	1.82	0.06	tr|E0Y455|E0Y455_PRUAR Abscisic acid insensitive OS=Prunus armeniaca PE=4 SV=1
Cotton_A_18588	Gorai.001G065900.2	78.43	2.62	tr|B9N078|B9N078_POPTR Uncharacterized protein OS=Populus trichocarpa GN=POPTR_0015s06560g PE=3 SV=1
Cotton_A_22131	Gorai.011G283300.1	5.37	0.18	tr|D8FSK0|D8FSK0_GOSHI Aquaporin PIP17 OS=Gossypium hirsutum GN=GhPIP1;7 PE=2 SV=1
Cotton_A_02849	Gorai.003G053900.1	1.48	0.05	tr|B9S237|B9S237_RICCO Putative uncharacterized protein OS=Ricinus communis GN=RCOM_1327000 PE=4 SV=1
Cotton_A_19644	Gorai.001G114300.1	4.14	0.14	tr|Q2HTU2|Q2HTU2_MEDTR 17.6 kDa class I heat shock protein OS=Medicago truncatula GN=MTR_4g091590 PE=2 SV=1
Cotton_A_23118	Gorai.003G181600.1	7.39	0.25	tr|B9MU20|B9MU20_POPTR Uncharacterized protein OS=Populus trichocarpa GN=POPTR_0001s02490g PE=4 SV=1
Cotton_A_04374	Gorai.011G133300.1	10.86	0.37	tr|Q19PN6|Q19PN6_POPTR Fom-2 family protein OS=Populus trichocarpa GN=POPTR_0014s00680g PE=2 SV=1
Cotton_A_00596	Gorai.005G258100.1	35.07	1.2	tr|C0LNR1|C0LNR1_9MAGN Chitinase Ib OS=Chimonanthus praecox PE=2 SV=1
Cotton_A_26674	Gorai.002G040500.1	3.2	0.11	tr|B9GGX6|B9GGX6_POPTR Uncharacterized protein OS=Populus trichocarpa GN=POPTR_0001s38840g PE=4 SV=1
Cotton_A_11674	Gorai.003G020700.2	0.29	0.01	tr|A5AT12|A5AT12_VITVI Putative uncharacterized protein OS=Vitis vinifera GN=VITISV_026093 PE=4 SV=1
Cotton_A_26234	Gorai.013G139800.1	8.12	0.28	tr|B9GSD7|B9GSD7_POPTR Fumarate hydratase 1 family protein OS=Populus trichocarpa GN=POPTR_0002s20240g PE=3 SV=1
Cotton_A_11803	Gorai.011G080800.1	21.15	0.73	tr|B9RTU6|B9RTU6_RICCO Basic 7S globulin 2 small subunit, putative OS=Ricinus communis GN=RCOM_0912830 PE=4 SV=1
Cotton_A_13414	Gorai.006G154300.1	3.18	0.11	tr|D7TJ88|D7TJ88_VITVI Putative uncharacterized protein OS=Vitis vinifera GN=VIT_08s0007g03120 PE=4 SV=1
Cotton_A_09387	Gorai.009G029700.2	2211.44	76.82	tr|B9FRR9|B9FRR9_ORYSJ Putative uncharacterized protein OS=Oryza sativa subsp. japonica GN=OsJ_20291 PE=4 SV=1
Cotton_A_04739	Gorai.002G083400.1	140.29	4.9	tr|A5AW54|A5AW54_VITVI Putative uncharacterized protein OS=Vitis vinifera GN=VITISV_033885 PE=4 SV=1
Cotton_A_16624	Gorai.006G211100.1	1.14	0.04	tr|B9GKS3|B9GKS3_POPTR Uncharacterized protein OS=Populus trichocarpa GN=POPTR_0001s08320g PE=3 SV=2
Cotton_A_26758	Gorai.001G110000.1	3.69	0.13	tr|C9EIM4|C9EIM4_9ROSA CI small heat shock protein 2 OS=Prunus salicina PE=2 SV=1
Cotton_A_01344	Gorai.008G280800.1	7.32	0.26	tr|B9R9H5|B9R9H5_RICCO Putative uncharacterized protein OS=Ricinus communis GN=RCOM_1497590 PE=4 SV=1
Cotton_A_18548	Gorai.003G133200.1	1.97	0.07	tr|B9GJP7|B9GJP7_POPTR Uncharacterized protein OS=Populus trichocarpa GN=POPTR_0001s24540g PE=4 SV=1
Cotton_A_18682	Gorai.004G124200.1	99.99	3.56	tr|B9IDJ6|B9IDJ6_POPTR Uncharacterized protein OS=Populus trichocarpa GN=POPTR_0015s00890g PE=4 SV=2
Cotton_A_10863	Gorai.007G059900.1	2.24	0.08	tr|B7FI26|B7FI26_MEDTR Serine/Threonine-kinase SAPK1-like protein OS=Medicago truncatula GN=MTR_8g089975 PE=2 SV=1
Cotton_A_28361	Gorai.007G315800.1	1.68	0.06	tr|Q9SW77|Q9SW77_GOSAR (+)-delta-cadinene sythase OS=Gossypium arboreum GN=CAD1-C1 PE=4 SV=1
Cotton_A_41072	Gorai.009G374900.4	30.15	1.08	tr|B9HHX6|B9HHX6_POPTR Uncharacterized protein OS=Populus trichocarpa GN=POPTR_0008s07580g PE=4 SV=1
Cotton_A_18266	Gorai.010G005300.1	47.08	1.69	tr|A5CAI9|A5CAI9_VITVI Putative uncharacterized protein OS=Vitis vinifera GN=VIT_18s0001g13980 PE=4 SV=1
Cotton_A_00937	Gorai.013G022400.3	7.79	0.28	tr|F1CFB3|F1CFB3_CAMSI Actin OS=Camellia sinensis PE=2 SV=1
Cotton_A_21165	Gorai.011G143100.1	12.74	0.46	tr|B9T5C2|B9T5C2_RICCO Putative uncharacterized protein OS=Ricinus communis GN=RCOM_0655970 PE=4 SV=1
Cotton_A_00283	Gorai.002G267300.1	10.94	0.4	tr|B9IGM0|B9IGM0_POPTR Uncharacterized protein OS=Populus trichocarpa GN=POPTR_0016s13730g PE=4 SV=1
Cotton_A_20879	Gorai.001G220800.1	1.91	0.07	tr|A5AEP8|A5AEP8_VITVI Putative uncharacterized protein OS=Vitis vinifera GN=VITISV_021023 PE=4 SV=1
Cotton_A_15263	Gorai.008G036200.4	11.44	0.42	tr|A5AP73|A5AP73_VITVI Putative uncharacterized protein OS=Vitis vinifera GN=VIT_03s0038g02390 PE=3 SV=1
Cotton_A_02926	Gorai.011G047500.1	207.71	7.64	tr|A9PC09|A9PC09_POPTR Nucleolar RNA-binding Nop10p family protein OS=Populus trichocarpa GN=POPTR_0002s03780g PE=2 SV=1
Cotton_A_12311	Gorai.007G174100.2	314.96	11.6	tr|A9P8D7|A9P8D7_POPTR 60S ribosomal protein L27 OS=Populus trichocarpa GN=POPTR_0001s35630g PE=2 SV=1
Cotton_A_14937	Gorai.012G130500.1	64.32	2.37	tr|D7TE52|D7TE52_VITVI Putative uncharacterized protein OS=Vitis vinifera GN=VIT_12s0059g00270 PE=4 SV=1
Cotton_A_38855	Gorai.N011400.1	2.97	0.11	tr|Q9FE19|Q9FE19_GOSHI PR protein class 10 OS=Gossypium hirsutum PE=2 SV=1
Cotton_A_00267	Gorai.011G000500.1	6.74	0.25	tr|A5BI76|A5BI76_VITVI Putative uncharacterized protein OS=Vitis vinifera GN=VIT_03s0088g01070 PE=4 SV=1
Cotton_A_25841	Gorai.013G138000.1	53.59	2	tr|D7U9C9|D7U9C9_VITVI Putative uncharacterized protein OS=Vitis vinifera GN=VIT_18s0041g00360 PE=4 SV=1
Cotton_A_12842	Gorai.013G186800.1	13.87	0.52	tr|B9S7J4|B9S7J4_RICCO Ethylene-responsive transcription factor 1B, putative OS=Ricinus communis GN=RCOM_0608740 PE=4 SV=1
Cotton_A_13359	Gorai.008G197600.1	1.6	0.06	tr|D7SI32|D7SI32_VITVI Putative uncharacterized protein OS=Vitis vinifera GN=VIT_17s0000g07070 PE=4 SV=1
Cotton_A_04060	Gorai.009G294100.1	1.33	0.05	tr|C6ZS15|C6ZS15_SOYBN Protein kinase OS=Glycine max PE=2 SV=1
Cotton_A_24118	Gorai.001G170600.1	32.86	1.24	tr|B9GPY2|B9GPY2_POPTR Uncharacterized protein OS=Populus trichocarpa GN=POPTR_0002s15820g PE=3 SV=2
Cotton_A_39387	Gorai.013G115900.1	2.11	0.08	tr|D7KIW0|D7KIW0_ARALL Putative uncharacterized protein OS=Arabidopsis lyrata subsp. lyrata GN=ARALYDRAFT_470959 PE=4 SV=1
Cotton_A_15656	Gorai.007G113200.1	13.65	0.52	tr|A5C9J3|A5C9J3_VITVI Putative uncharacterized protein OS=Vitis vinifera GN=VITISV_028014 PE=4 SV=1
Cotton_A_18762	Gorai.009G272400.1	2.62	0.1	tr|B9R7W4|B9R7W4_RICCO Putative uncharacterized protein OS=Ricinus communis GN=RCOM_1594870 PE=4 SV=1
Cotton_A_14337	Gorai.007G355100.1	7.04	0.27	tr|D7TIK8|D7TIK8_VITVI Putative uncharacterized protein OS=Vitis vinifera GN=VIT_08s0007g05670 PE=4 SV=1
Cotton_A_04954	Gorai.010G252300.1	30.74	1.18	tr|B9SUR9|B9SUR9_RICCO Triptychon and cpc, putative OS=Ricinus communis GN=RCOM_1362590 PE=4 SV=1
Cotton_A_20017	Gorai.013G260500.1	11.94	0.46	tr|B9HP53|B9HP53_POPTR Glycosyltransferase OS=Populus trichocarpa GN=POPTR_0009s04920g PE=3 SV=2
Cotton_A_13232	Gorai.008G256300.1	4.92	0.19	tr|B9GXS8|B9GXS8_POPTR Uncharacterized protein OS=Populus trichocarpa GN=POPTR_0003s14220g PE=4 SV=2
Cotton_A_22319	Gorai.006G185000.1	4.13	0.16	tr|B9IGH2|B9IGH2_POPTR Uncharacterized protein OS=Populus trichocarpa GN=POPTR_0016s13320g PE=4 SV=1
Cotton_A_37460	Gorai.001G246500.1	5.15	0.2	tr|A5ALK6|A5ALK6_VITVI Putative uncharacterized protein OS=Vitis vinifera GN=VITISV_016866 PE=4 SV=1
Cotton_A_19445	Gorai.001G257800.1	3.07	0.12	tr|B9IJP9|B9IJP9_POPTR Clavata3/esr-related 25 family protein OS=Populus trichocarpa GN=POPTR_0017s11100g PE=4 SV=1
Cotton_A_24040	Gorai.006G166800.2	27.1	1.06	tr|A0T2N7|A0T2N7_GOSHI PIP2 protein OS=Gossypium hirsutum GN=PIP2;1 PE=2 SV=2
Cotton_A_25204	Gorai.006G101700.5	16.86	0.66	tr|B9RVA3|B9RVA3_RICCO Hydrolase, putative OS=Ricinus communis GN=RCOM_0901400 PE=4 SV=1
Cotton_A_14747	Gorai.006G008000.2	3.06	0.12	tr|B9T748|B9T748_RICCO Calcium-activated outward-rectifying potassium channel, putative OS=Ricinus communis GN=RCOM_0235520 PE=4 SV=1
Cotton_A_05125	Gorai.004G229000.1	23.01	0.92	tr|B9SWB1|B9SWB1_RICCO Aquaporin PIP2.1, putative OS=Ricinus communis GN=RCOM_0154010 PE=3 SV=1
Cotton_A_02917	Gorai.011G046500.1	32.47	1.3	tr|A5C977|A5C977_VITVI Putative uncharacterized protein OS=Vitis vinifera GN=VIT_10s0003g03960 PE=4 SV=1
Cotton_A_03816	Gorai.008G069100.1	4.24	0.17	tr|C5WRL5|C5WRL5_SORBI Putative uncharacterized protein Sb01g041560 OS=Sorghum bicolor GN=Sb01g041560 PE=4 SV=1
Cotton_A_11764	Gorai.008G192800.1	404.36	16.28	tr|Q6L414|Q6L414_SOLDE 60S ribosomal protein L34, putative OS=Solanum demissum GN=SDM1_29t00008 PE=4 SV=1
Cotton_A_26586	Gorai.008G298000.1	5.36	0.22	tr|A5BQ28|A5BQ28_VITVI Peroxidase OS=Vitis vinifera GN=VIT_17s0000g07750 PE=3 SV=1
Cotton_A_22140	Gorai.011G284000.1	3.41	0.14	tr|B9SLL6|B9SLL6_RICCO Putative uncharacterized protein OS=Ricinus communis GN=RCOM_0592830 PE=4 SV=1
Cotton_A_13973	Gorai.004G090300.1	244.26	10.04	tr|A9P9A4|A9P9A4_POPTR Putative uncharacterized protein OS=Populus trichocarpa PE=2 SV=1
Cotton_A_37849	Gorai.008G075900.1	4.61	0.19	tr|B9H6F9|B9H6F9_POPTR Uncharacterized protein OS=Populus trichocarpa GN=POPTR_0005s18130g PE=4 SV=1
Cotton_A_23440	Gorai.012G061300.2	4.35	0.18	tr|B9IJN5|B9IJN5_POPTR Kinase family protein OS=Populus trichocarpa GN=POPTR_0017s10930g PE=4 SV=2
Cotton_A_26205	Gorai.003G097700.1	3.61	0.15	tr|B9RLX8|B9RLX8_RICCO Putative uncharacterized protein OS=Ricinus communis GN=RCOM_1471750 PE=4 SV=1
Cotton_A_35766	Gorai.005G106400.1	5.05	0.21	tr|B5G511|B5G511_GOSBA TLP1 OS=Gossypium barbadense PE=2 SV=1
Cotton_A_05987	Gorai.012G018100.1	15.85	0.66	tr|B9GLZ8|B9GLZ8_POPTR NADPH:QUINONE OXIDOREDUCTASE family protein OS=Populus trichocarpa GN=POPTR_0001s06530g PE=4 SV=1
Cotton_A_22573	Gorai.001G114300.1	3.36	0.14	tr|A8WCV0|A8WCV0_GOSHI Low molecular weight heat shock protein OS=Gossypium hirsutum GN=LMWHSP1 PE=2 SV=1
Cotton_A_35204	Gorai.006G062100.1	21.3	0.89	tr|B9RE29|B9RE29_RICCO Flavonoid 3-hydroxylase, putative OS=Ricinus communis GN=RCOM_1617460 PE=3 SV=1
Cotton_A_32586	Gorai.008G085100.1	2.87	0.12	tr|Q7PCB5|Q7PCB5_GOSAR Phytosulfokines OS=Gossypium arboreum GN=PSK1 PE=2 SV=1
Cotton_A_15420	Gorai.006G144700.1	1.91	0.08	tr|B9IID5|B9IID5_POPTR Male sterility protein 2 OS=Populus trichocarpa GN=POPTR_0016s06210g PE=4 SV=2
Cotton_A_21788	Gorai.005G066000.1	1752.56	74.25	tr|B9RZN1|B9RZN1_RICCO 60S ribosomal protein L29, putative OS=Ricinus communis GN=RCOM_0999890 PE=4 SV=1
Cotton_A_09168	Gorai.007G031800.1	2.83	0.12	tr|B9S1F4|B9S1F4_RICCO Putative uncharacterized protein OS=Ricinus communis GN=RCOM_0864530 PE=4 SV=1
Cotton_A_19325	Gorai.005G186700.1	78.97	3.35	tr|B9S2J1|B9S2J1_RICCO Aldo-keto reductase, putative OS=Ricinus communis GN=RCOM_0699850 PE=4 SV=1
Cotton_A_12803	Gorai.009G248200.1	3.51	0.15	tr|B9S2W2|B9S2W2_RICCO Putative uncharacterized protein OS=Ricinus communis GN=RCOM_0562950 PE=4 SV=1
Cotton_A_32445	Gorai.008G038700.1	0.93	0.04	tr|E5F381|E5F381_SOLPE Dehydrin (Fragment) OS=Solanum peruvianum GN=PLC3015 PE=3 SV=1
Cotton_A_40117	Gorai.004G102300.2	0.23	0.01	tr|B9T7X4|B9T7X4_RICCO Serine-threonine protein kinase, plant-type, putative OS=Ricinus communis GN=RCOM_0270330 PE=3 SV=1
Cotton_A_20667	Gorai.004G220600.1	7.35	0.32	tr|B9GS24|B9GS24_POPTR Uncharacterized protein OS=Populus trichocarpa GN=POPTR_0002s04070g PE=3 SV=2
Cotton_A_39347	Gorai.004G128000.1	6.38	0.28	tr|B9I0P7|B9I0P7_POPTR Uncharacterized protein OS=Populus trichocarpa GN=POPTR_0011s15240g PE=4 SV=1
Cotton_A_01266	Gorai.009G053700.2	9.56	0.42	tr|B9IMH9|B9IMH9_POPTR Defective in cullin neddylation protein OS=Populus trichocarpa GN=POPTR_0018s12020g PE=4 SV=2
Cotton_A_30262	Gorai.006G114500.1	29.27	1.29	tr|B9SD02|B9SD02_RICCO Putative uncharacterized protein OS=Ricinus communis GN=RCOM_1282660 PE=4 SV=1
Cotton_A_17767	Gorai.008G272600.1	11.07	0.49	tr|B9RIQ2|B9RIQ2_RICCO Putative uncharacterized protein OS=Ricinus communis GN=RCOM_1581500 PE=4 SV=1
Cotton_A_19779	Gorai.006G230600.1	45.61	2.02	tr|A5BSD0|A5BSD0_VITVI Putative uncharacterized protein OS=Vitis vinifera GN=VITISV_009137 PE=4 SV=1
Cotton_A_16851	Gorai.004G244200.2	309.57	13.75	tr|B9MZP0|B9MZP0_POPTR Histone H2A OS=Populus trichocarpa GN=POPTR_0005s04260g PE=3 SV=1
Cotton_A_13422	Gorai.006G155200.2	206.23	9.2	tr|D6BQN0|D6BQN0_JATCU Ubiquinol-cytochrome C reductase OS=Jatropha curcas GN=JCGZ_04697 PE=2 SV=1
Cotton_A_34445	Gorai.005G155000.1	112.02	5	tr|A9PAF1|A9PAF1_POPTR Uncharacterized protein OS=Populus trichocarpa GN=POPTR_0008s14130g PE=2 SV=1
Cotton_A_23821	Gorai.005G182300.1	25.03	1.13	tr|B9SHA8|B9SHA8_RICCO Carbonic anhydrase OS=Ricinus communis GN=RCOM_0528440 PE=3 SV=1
Cotton_A_11633	Gorai.003G160300.1	7.96	0.36	tr|B9GKK8|B9GKK8_POPTR Uncharacterized protein OS=Populus trichocarpa GN=POPTR_0001s09050g PE=4 SV=1
Cotton_A_25871	Gorai.008G126200.6	85.64	3.89	tr|D9ZIM2|D9ZIM2_MALDO Auxin response factor OS=Malus domestica GN=ARF1 PE=2 SV=1
Cotton_A_14104	Gorai.012G180300.2	0.66	0.03	tr|Q8H6F9|Q8H6F9_GOSHI MADS box protein GHMADS-1 OS=Gossypium hirsutum GN=MADS-1 PE=2 SV=1
Cotton_A_09966	Gorai.004G207000.1	9.68	0.44	tr|A9ZMZ7|A9ZMZ7_HEVBR Hydroxymethylglutaryl-CoA synthase OS=Hevea brasiliensis GN=HbHMGS2 PE=2 SV=1
Cotton_A_40980	Gorai.001G208000.1	0.88	0.04	tr|B9N6N2|B9N6N2_POPTR Type IIIa membrane protein cp-wap13 OS=Populus trichocarpa GN=POPTR_0017s13350g PE=4 SV=1
Cotton_A_11431	Gorai.008G057400.1	3.71	0.17	tr|D7T8Y6|D7T8Y6_VITVI Putative uncharacterized protein OS=Vitis vinifera GN=VIT_01s0011g04260 PE=4 SV=1
Cotton_A_09730	Gorai.004G182800.2	25.67	1.18	tr|C6T426|C6T426_SOYBN Uncharacterized protein OS=Glycine max PE=2 SV=1
Cotton_A_39991	Gorai.006G067400.3	51.47	2.37	tr|C6SWK8|C6SWK8_SOYBN Uncharacterized protein OS=Glycine max PE=2 SV=1
Cotton_A_31681	Gorai.010G123500.1	1.52	0.07	tr|A9XTM2|A9XTM2_GOSHI Fasciclin-like arabinogalactan protein 17 OS=Gossypium hirsutum GN=FLA17 PE=2 SV=1
Cotton_A_10547	Gorai.003G040200.1	1323.42	61.09	tr|F2E7L1|F2E7L1_HORVD Histone H4 OS=Hordeum vulgare var. distichum PE=2 SV=1
Cotton_A_25516	Gorai.010G180300.1	198.43	9.17	tr|B9H1A7|B9H1A7_POPTR ATP synthase gamma chain 1 family protein OS=Populus trichocarpa GN=POPTR_0004s01470g PE=3 SV=1
Cotton_A_31323	Gorai.001G108400.1	6.27	0.29	tr|B9SZC3|B9SZC3_RICCO Putative uncharacterized protein OS=Ricinus communis GN=RCOM_1202720 PE=4 SV=1
Cotton_A_09063	Gorai.013G216700.1	67.39	3.12	tr|A0MNJ6|A0MNJ6_POPTR Non-specific serine/threonine protein kinase OS=Populus trichocarpa GN=CIPK9 PE=2 SV=1
Cotton_A_13052	Gorai.006G191700.1	3.67	0.17	tr|B9SWW7|B9SWW7_RICCO ARF GTPase activator, putative OS=Ricinus communis GN=RCOM_0566700 PE=4 SV=1
Cotton_A_01050	Gorai.009G074600.1	3.66	0.17	tr|A5AI54|A5AI54_VITVI Putative uncharacterized protein OS=Vitis vinifera GN=VITISV_004492 PE=4 SV=1
Cotton_A_24475	Gorai.007G241900.1	1.71	0.08	tr|B9H565|B9H565_POPTR Uncharacterized protein OS=Populus trichocarpa GN=POPTR_0005s08130g PE=4 SV=1
Cotton_A_08748	Gorai.005G070000.1	4.06	0.19	tr|A8WCV1|A8WCV1_GOSHI Low molecular weight heat shock protein OS=Gossypium hirsutum GN=LMWHSP2 PE=2 SV=1
Cotton_A_20491	Gorai.009G051300.1	2.34	0.11	tr|B9RS40|B9RS40_RICCO Protein transporter, putative OS=Ricinus communis GN=RCOM_0802800 PE=4 SV=1
Cotton_A_26372	Gorai.001G144400.1	553.64	26.06	tr|B9RNE3|B9RNE3_RICCO Cytochrome c oxidase polypeptide Vc, putative OS=Ricinus communis GN=RCOM_0557130 PE=4 SV=1
Cotton_A_06470	Gorai.012G076700.2	25.06	1.18	tr|B9SLN0|B9SLN0_RICCO Protein yippee-like OS=Ricinus communis GN=RCOM_0593170 PE=3 SV=1
Cotton_A_15718	Gorai.013G010600.5	89.49	4.23	tr|C6T3S8|C6T3S8_SOYBN Uncharacterized protein OS=Glycine max PE=2 SV=1
Cotton_A_32031	Gorai.001G156700.1	36.52	1.73	tr|B9T338|B9T338_RICCO Putative uncharacterized protein OS=Ricinus communis GN=RCOM_0149710 PE=4 SV=1
Cotton_A_20629	Gorai.007G076200.2	0.21	0.01	tr|B9GHQ4|B9GHQ4_POPTR Uncharacterized protein OS=Populus trichocarpa GN=POPTR_0001s34870g PE=4 SV=1
Cotton_A_21163	Gorai.011G142800.1	80.42	3.84	tr|B9HH58|B9HH58_POPTR Tetrapyrrole-binding family protein OS=Populus trichocarpa GN=POPTR_0007s02000g PE=4 SV=1
Cotton_A_18967	Gorai.009G148600.1	3.35	0.16	tr|B9GY08|B9GY08_POPTR Uncharacterized protein OS=Populus trichocarpa GN=POPTR_0003s07150g PE=4 SV=1
Cotton_A_06561	Gorai.002G097100.1	5.02	0.24	tr|D7U8F7|D7U8F7_VITVI Putative uncharacterized protein OS=Vitis vinifera GN=VIT_10s0092g00370 PE=3 SV=1
Cotton_A_34005	Gorai.002G060400.1	1.67	0.08	tr|B9SWC8|B9SWC8_RICCO Serine-threonine protein kinase, plant-type, putative OS=Ricinus communis GN=RCOM_0155180 PE=4 SV=1
Cotton_A_02067	Gorai.008G044000.1	6.03	0.29	tr|B9HN43|B9HN43_POPTR Uncharacterized protein OS=Populus trichocarpa GN=POPTR_0009s08660g PE=4 SV=2
Cotton_A_02696	Gorai.001G072800.2	21.57	1.04	tr|B9T5D8|B9T5D8_RICCO Putative uncharacterized protein OS=Ricinus communis GN=RCOM_0098170 PE=4 SV=1
Cotton_A_15918	Gorai.012G068500.2	9.94	0.48	tr|A7YGI6|A7YGI6_POPCN Sulfate transporter OS=Populus canescens GN=PtaSultr4;1 PE=2 SV=1
Cotton_A_11054	Gorai.009G079500.2	6	0.29	tr|B9T1Y6|B9T1Y6_RICCO Sentrin/sumo-specific protease, senp8, putative OS=Ricinus communis GN=RCOM_0624670 PE=4 SV=1
Cotton_A_03580	Gorai.001G048700.1	3.91	0.19	tr|D7T1Z3|D7T1Z3_VITVI Putative uncharacterized protein OS=Vitis vinifera GN=VIT_16s0022g00470 PE=4 SV=1
Cotton_A_14893	Gorai.010G021100.1	1.23	0.06	tr|B9MVT0|B9MVT0_POPTR Subtilase family protein OS=Populus trichocarpa GN=POPTR_0014s02650g PE=4 SV=1
Cotton_A_30317	Gorai.010G205400.1	253.87	12.43	tr|Q2QXT9|Q2QXT9_ORYSJ GRF zinc finger family protein OS=Oryza sativa subsp. japonica GN=LOC_Os12g04920 PE=4 SV=1
Cotton_A_21733	Gorai.005G230500.1	3.66	0.18	tr|B6E319|B6E319_GOSHI Lipid transfer protein OS=Gossypium hirsutum PE=2 SV=1
Cotton_A_12309	Gorai.007G173900.1	55.5	2.73	tr|D7TUC7|D7TUC7_VITVI Putative uncharacterized protein OS=Vitis vinifera GN=VIT_03s0017g01710 PE=4 SV=1
Cotton_A_09365	Gorai.009G031500.1	41.37	2.04	tr|B9RK67|B9RK67_RICCO Putative uncharacterized protein OS=Ricinus communis GN=RCOM_1046920 PE=4 SV=1
Cotton_A_16721	Gorai.002G213300.1	0.81	0.04	tr|B9HN39|B9HN39_POPTR Xyloglucan endotransglucosylase/hydrolase OS=Populus trichocarpa GN=POPTR_0009s08710g PE=3 SV=1
Cotton_A_20233	Gorai.008G169400.1	23.69	1.17	tr|B9HVQ0|B9HVQ0_POPTR Protease inhibitor/seed storage/lipid transfer family protein OS=Populus trichocarpa GN=POPTR_0010s11080g PE=4 SV=1
Cotton_A_19276	Gorai.008G265300.1	29.64	1.47	tr|B9SEK2|B9SEK2_RICCO Putative uncharacterized protein OS=Ricinus communis GN=RCOM_0969450 PE=4 SV=1
Cotton_A_17790	Gorai.002G031000.2	18.59	0.93	tr|B9HX47|B9HX47_POPTR Uncharacterized protein OS=Populus trichocarpa GN=POPTR_0010s15810g PE=4 SV=2
Cotton_A_15841	Gorai.011G289600.1	73.08	3.66	tr|B9HSM8|B9HSM8_POPTR Chloroplast omega-3 desaturase family protein OS=Populus trichocarpa GN=POPTR_0010s19510g PE=4 SV=2
Cotton_A_25723	Gorai.003G048900.2	43.54	2.19	tr|Q8GZU9|Q8GZU9_SOYBN Ribonucleoside-diphosphate reductase OS=Glycine max PE=2 SV=1
Cotton_A_26465	Gorai.013G067000.1	6.36	0.32	tr|B9HG84|B9HG84_POPTR Uncharacterized protein OS=Populus trichocarpa GN=POPTR_0007s15300g PE=4 SV=1
Cotton_A_08815	Gorai.005G076100.1	6.74	0.34	tr|C6T619|C6T619_SOYBN Uncharacterized protein OS=Glycine max PE=2 SV=1
Cotton_A_13916	Gorai.009G089700.2	196.44	9.91	tr|Q6T300|Q6T300_SOYBN Cyclin-dependent kinases regulatory subunit OS=Glycine max PE=2 SV=1
Cotton_A_03285	Gorai.004G063300.1	51.9	2.62	tr|A9PBR8|A9PBR8_POPTR 60S ribosomal protein L27 OS=Populus trichocarpa GN=POPTR_0016s02040g PE=2 SV=1
Cotton_A_35260	Gorai.001G125100.1	1.58	0.08	tr|B9GHZ7|B9GHZ7_POPTR Pyridine nucleotide-disulfide oxidoreductase family protein OS=Populus trichocarpa GN=POPTR_0001s22560g PE=4 SV=1
Cotton_A_26214	Gorai.003G096700.1	1.38	0.07	tr|A5AG46|A5AG46_VITVI Putative uncharacterized protein OS=Vitis vinifera GN=VITISV_038570 PE=4 SV=1
Cotton_A_40861	Gorai.008G104600.1	0.59	0.03	tr|B9T4H6|B9T4H6_RICCO Trehalose 6-phosphate phosphatase OS=Ricinus communis GN=RCOM_0198410 PE=3 SV=1
Cotton_A_03606	Gorai.001G051300.1	2.16	0.11	tr|D8VD39|D8VD39_ACTDE Ethylene response factor 12 OS=Actinidia deliciosa GN=ERF12 PE=2 SV=1
Cotton_A_30396	Gorai.002G032200.1	53.8	2.74	tr|C6SWX8|C6SWX8_SOYBN Uncharacterized protein OS=Glycine max PE=2 SV=1
Cotton_A_07002	Gorai.009G102100.1	25.43	1.3	tr|B9SYN0|B9SYN0_RICCO Chloroplast-targeted copper chaperone, putative OS=Ricinus communis GN=RCOM_0787590 PE=4 SV=1
Cotton_A_27163	Gorai.008G001700.1	0.78	0.04	tr|B9IQP7|B9IQP7_POPTR Uncharacterized protein (Fragment) OS=Populus trichocarpa GN=POPTR_0019s11970g PE=4 SV=2
Cotton_A_01505	Gorai.003G003900.2	7.41	0.38	tr|Q52QR0|Q52QR0_SOYBN NAC domain protein NAC6 OS=Glycine max GN=NAC6 PE=2 SV=1
Cotton_A_25076	Gorai.010G067200.1	1.36	0.07	tr|A5BEU0|A5BEU0_VITVI Putative uncharacterized protein OS=Vitis vinifera GN=VITISV_033748 PE=4 SV=1
Cotton_A_26789	Gorai.011G222900.1	15.94	0.83	tr|D7SRA2|D7SRA2_VITVI Putative uncharacterized protein OS=Vitis vinifera GN=VIT_18s0072g00920 PE=4 SV=1
Cotton_A_11106	Gorai.009G019800.3	13.82	0.72	tr|B9SEM9|B9SEM9_RICCO Putative uncharacterized protein OS=Ricinus communis GN=RCOM_0220650 PE=4 SV=1
Cotton_A_36852	Gorai.002G154700.1	3.45	0.18	tr|B9H9Z5|B9H9Z5_POPTR Uncharacterized protein OS=Populus trichocarpa GN=POPTR_0006s21020g PE=4 SV=1
Cotton_A_37314	Gorai.011G180700.1	2.09	0.11	tr|A5B2L9|A5B2L9_VITVI Ammonium transporter OS=Vitis vinifera GN=VITISV_044207 PE=3 SV=1
Cotton_A_14115	Gorai.012G177200.1	0.57	0.03	tr|B9T576|B9T576_RICCO Ankyrin repeat-containing protein, putative OS=Ricinus communis GN=RCOM_0446110 PE=4 SV=1
Cotton_A_11122	Gorai.009G021100.1	9.68	0.51	tr|B9STP5|B9STP5_RICCO Putative uncharacterized protein OS=Ricinus communis GN=RCOM_0826240 PE=4 SV=1
Cotton_A_20476	Gorai.009G049400.1	59.7	3.15	tr|B9H8Y4|B9H8Y4_POPTR Uncharacterized protein OS=Populus trichocarpa GN=POPTR_0006s25420g PE=4 SV=1
Cotton_A_24534	Gorai.005G036300.1	1.51	0.08	tr|D2X9S7|D2X9S7_POPTR Tau class glutathione transferase GSTU43 OS=Populus trichocarpa PE=2 SV=1
Cotton_A_29416	Gorai.002G054600.2	18.75	1	tr|E0CS89|E0CS89_VITVI Putative uncharacterized protein OS=Vitis vinifera GN=VIT_19s0014g01290 PE=4 SV=1
Cotton_A_17975	Gorai.005G204100.4	10.26	0.55	tr|B9RW41|B9RW41_RICCO Protein phosphatase-2c, putative OS=Ricinus communis GN=RCOM_1175970 PE=4 SV=1
Cotton_A_23860	Gorai.003G111700.3	44.88	2.41	tr|Q84L12|Q84L12_GOSBA Peptide methionine sulfoxide reductase OS=Gossypium barbadense GN=PMSR PE=2 SV=1
Cotton_A_35319	Gorai.007G111300.1	3.52	0.19	tr|B9I921|B9I921_POPTR Cytochrome P450 78A3p family protein OS=Populus trichocarpa GN=POPTR_0014s09830g PE=3 SV=1
Cotton_A_24356	Gorai.007G214000.1	12.22	0.66	tr|B9HHB2|B9HHB2_POPTR Uncharacterized protein OS=Populus trichocarpa GN=POPTR_0007s10910g PE=4 SV=2
Cotton_A_31813	Gorai.004G151200.1	0.37	0.02	tr|B9SGC0|B9SGC0_RICCO Beta-fructofuranosidase, putative OS=Ricinus communis GN=RCOM_0881870 PE=4 SV=1
Cotton_A_14931	Gorai.012G129600.2	1.48	0.08	tr|D7TE46|D7TE46_VITVI Putative uncharacterized protein OS=Vitis vinifera GN=VIT_12s0059g00210 PE=4 SV=1
Cotton_A_25636	Gorai.011G014400.1	15.16	0.82	tr|B9H1B6|B9H1B6_POPTR Uncharacterized protein OS=Populus trichocarpa GN=POPTR_0004s01560g PE=4 SV=1
Cotton_A_14595	Gorai.008G147600.1	121.61	6.59	tr|B9RGI2|B9RGI2_RICCO Putative uncharacterized protein OS=Ricinus communis GN=RCOM_1454150 PE=4 SV=1
Cotton_A_32099	Gorai.011G184100.1	240.15	13.04	tr|B9RSX3|B9RSX3_RICCO Structural constituent of ribosome, putative OS=Ricinus communis GN=RCOM_0679160 PE=3 SV=1
Cotton_A_33380	Gorai.001G061000.1	5.33	0.29	tr|B9IF68|B9IF68_POPTR Uncharacterized protein OS=Populus trichocarpa GN=POPTR_0015s10390g PE=4 SV=1
Cotton_A_36883	Gorai.006G061400.2	123.87	6.74	tr|C6T2A2|C6T2A2_SOYBN Uncharacterized protein OS=Glycine max PE=2 SV=1
Cotton_A_05175	Gorai.009G327600.1	2.57	0.14	tr|A5B8I5|A5B8I5_VITVI Putative uncharacterized protein OS=Vitis vinifera GN=VITISV_025708 PE=4 SV=1
Cotton_A_17974	Gorai.005G204200.1	94.43	5.18	tr|A5ADZ0|A5ADZ0_VITVI Putative uncharacterized protein OS=Vitis vinifera GN=VITISV_000181 PE=4 SV=1
Cotton_A_27988	Gorai.003G136100.3	383.49	21.09	tr|C6F117|C6F117_SOYBN Putative ribosomal protein S15 OS=Glycine max PE=2 SV=1
Cotton_A_21029	Gorai.008G164900.1	62.99	3.48	tr|D7TAV5|D7TAV5_VITVI Putative uncharacterized protein OS=Vitis vinifera GN=VIT_01s0010g03360 PE=4 SV=1
Cotton_A_14559	Gorai.008G150800.1	8.5	0.47	tr|B9HYQ0|B9HYQ0_POPTR Uncharacterized protein OS=Populus trichocarpa GN=POPTR_0011s03970g PE=4 SV=2
Cotton_A_24080	Gorai.012G091000.1	0.54	0.03	tr|B9SLQ6|B9SLQ6_RICCO Putative uncharacterized protein OS=Ricinus communis GN=RCOM_0530660 PE=4 SV=1
Cotton_A_11447	Gorai.013G154100.1	2060.7	114.87	tr|Q71CZ4|Q71CZ4_OROCE Histone H3 OS=Orobanche cernua var. cumana PE=2 SV=1
Cotton_A_02850	Gorai.003G053500.1	4.12	0.23	tr|B9I753|B9I753_POPTR Phosphate-responsive 1 family protein OS=Populus trichocarpa GN=POPTR_0013s07780g PE=4 SV=1
Cotton_A_31321	Gorai.001G108200.1	147.83	8.26	tr|C6F117|C6F117_SOYBN Putative ribosomal protein S15 OS=Glycine max PE=2 SV=1
Cotton_A_18915	Gorai.011G063800.2	122.03	6.82	tr|C6T1P6|C6T1P6_SOYBN Putative uncharacterized protein OS=Glycine max PE=2 SV=1
Cotton_A_30604	Gorai.008G192800.1	289.96	16.28	tr|A9PB27|A9PB27_POPTR Uncharacterized protein OS=Populus trichocarpa GN=POPTR_0015s11780g PE=2 SV=1
Cotton_A_36005	Gorai.002G164300.5	6.93	0.39	tr|B9SZH4|B9SZH4_RICCO Auxin-induced protein 5NG4, putative OS=Ricinus communis GN=RCOM_0393170 PE=4 SV=1
Cotton_A_21428	Gorai.003G040200.1	1085.03	61.09	tr|F2E7L1|F2E7L1_HORVD Histone H4 OS=Hordeum vulgare var. distichum PE=2 SV=1
Cotton_A_06147	Gorai.008G192800.1	288.04	16.28	tr|C6SWN5|C6SWN5_SOYBN Uncharacterized protein OS=Glycine max PE=2 SV=1
Cotton_A_35029	Gorai.013G210800.1	284.78	16.1	tr|C6SZM6|C6SZM6_SOYBN Putative uncharacterized protein OS=Glycine max PE=2 SV=1
Cotton_A_41144	Gorai.007G050100.1	19.77	1.12	tr|B9S6E4|B9S6E4_RICCO Putative uncharacterized protein OS=Ricinus communis GN=RCOM_0535800 PE=4 SV=1
Cotton_A_21399	Gorai.006G105500.2	0.7	0.04	tr|A9PHC3|A9PHC3_POPTR Oxidoreductase family protein OS=Populus trichocarpa GN=POPTR_0001s28480g PE=2 SV=1
Cotton_A_21521	Gorai.007G262200.1	110.68	6.33	tr|B9GY63|B9GY63_POPTR Uncharacterized protein (Fragment) OS=Populus trichocarpa GN=POPTR_0003s21020g PE=4 SV=2
Cotton_A_22858	Gorai.007G149400.1	293.03	16.79	tr|C6T0H9|C6T0H9_SOYBN Uncharacterized protein OS=Glycine max PE=2 SV=1
Cotton_A_13415	Gorai.006G154400.1	189.99	10.92	tr|D7TJ87|D7TJ87_VITVI Putative uncharacterized protein OS=Vitis vinifera GN=VIT_08s0007g03130 PE=4 SV=1
Cotton_A_13379	Gorai.008G195700.1	17.5	1.01	tr|D7SI72|D7SI72_VITVI Putative uncharacterized protein OS=Vitis vinifera GN=VIT_17s0000g06660 PE=4 SV=1
Cotton_A_13902	Gorai.009G087900.1	351.84	20.32	tr|A5C6X0|A5C6X0_VITVI Putative uncharacterized protein OS=Vitis vinifera GN=VIT_06s0061g01380 PE=4 SV=1
Cotton_A_14881	Gorai.010G021900.1	0.86	0.05	tr|Q7XAV5|Q7XAV5_GOSHI DRE binding protein 1 OS=Gossypium hirsutum GN=DREB PE=2 SV=1
Cotton_A_04607	Gorai.009G186500.6	6.47	0.38	tr|B9R8R0|B9R8R0_RICCO Glutamate receptor OS=Ricinus communis GN=RCOM_1601690 PE=3 SV=1
Cotton_A_08920	Gorai.005G206900.1	0.68	0.04	tr|B9INU2|B9INU2_POPTR Uncharacterized protein OS=Populus trichocarpa GN=POPTR_0019s14150g PE=4 SV=1
Cotton_A_08102	Gorai.006G202500.1	2.21	0.13	tr|B9GL15|B9GL15_POPTR Uncharacterized protein OS=Populus trichocarpa GN=POPTR_0001s11040g PE=4 SV=1
Cotton_A_22467	Gorai.009G436500.1	0.17	0.01	tr|B9SAE5|B9SAE5_RICCO Disease resistance protein RGA2, putative OS=Ricinus communis GN=RCOM_0585520 PE=4 SV=1
Cotton_A_37268	Gorai.002G171000.1	1.86	0.11	tr|B9HJL5|B9HJL5_POPTR Leucine-rich repeat transmembrane protein kinase OS=Populus trichocarpa GN=POPTR_0008s13990g PE=4 SV=1
Cotton_A_08074	Gorai.008G203400.2	34.63	2.05	tr|A9PI92|A9PI92_POPTR Uncharacterized protein OS=Populus trichocarpa GN=POPTR_0012s09240g PE=2 SV=1
Cotton_A_03722	Gorai.007G164400.1	3.03	0.18	tr|B9SF22|B9SF22_RICCO Catalytic, putative OS=Ricinus communis GN=RCOM_1213130 PE=4 SV=1
Cotton_A_38297	Gorai.007G262400.1	573.43	34.14	tr|B9GY63|B9GY63_POPTR Uncharacterized protein (Fragment) OS=Populus trichocarpa GN=POPTR_0003s21020g PE=4 SV=2
Cotton_A_21385	Gorai.009G426400.1	20.78	1.24	tr|A9XNY9|A9XNY9_9MYRT Putative translation factor (Fragment) OS=Sonneratia caseolaris PE=4 SV=1
Cotton_A_28902	Gorai.009G368200.1	1.34	0.08	tr|D7R0W3|D7R0W3_GOSHI AS1 OS=Gossypium hirsutum GN=AS1 PE=4 SV=1
Cotton_A_08679	Gorai.009G214700.3	32.97	1.97	tr|B9R782|B9R782_RICCO ATP binding protein, putative OS=Ricinus communis GN=RCOM_1589520 PE=4 SV=1
Cotton_A_40961	Gorai.007G225500.1	23.37	1.4	tr|B9SH27|B9SH27_RICCO Putative uncharacterized protein OS=Ricinus communis GN=RCOM_0581550 PE=4 SV=1
Cotton_A_40229	Gorai.006G149000.1	4.49	0.27	tr|B9SDI6|B9SDI6_RICCO Spotted leaf protein, putative OS=Ricinus communis GN=RCOM_0418900 PE=4 SV=1
Cotton_A_04224	Gorai.003G145600.1	384.17	23.14	tr|Q9SIQ8|Q9SIQ8_ARATH AT2G31490 protein OS=Arabidopsis thaliana GN=At2g31490 PE=2 SV=1
Cotton_A_20206	Gorai.008G167000.1	18.26	1.1	tr|E9L574|E9L574_SOYBN CLE28 protein OS=Glycine max PE=4 SV=1
Cotton_A_28605	Gorai.001G272600.1	4.48	0.27	tr|B9GJV3|B9GJV3_POPTR Uncharacterized protein OS=Populus trichocarpa GN=POPTR_0001s33660g PE=4 SV=2
Cotton_A_08946	Gorai.005G209000.1	34.41	2.08	tr|B9HE36|B9HE36_POPTR Zinc finger family protein OS=Populus trichocarpa GN=POPTR_0007s02690g PE=4 SV=1
Cotton_A_15854	Gorai.011G288200.1	62.95	3.81	tr|B9RMP3|B9RMP3_RICCO Cytochrome P450, putative OS=Ricinus communis GN=RCOM_1082470 PE=3 SV=1
Cotton_A_13594	Gorai.008G216600.1	0.99	0.06	tr|B9R9S2|B9R9S2_RICCO Putative uncharacterized protein OS=Ricinus communis GN=RCOM_1500360 PE=4 SV=1
Cotton_A_08319	Gorai.005G041900.1	12.67	0.77	tr|B9RSQ2|B9RSQ2_RICCO Lipoxygenase OS=Ricinus communis GN=RCOM_0677750 PE=3 SV=1
Cotton_A_33959	Gorai.006G069300.1	8.04	0.49	tr|B9RQM1|B9RQM1_RICCO Putative uncharacterized protein OS=Ricinus communis GN=RCOM_1494340 PE=4 SV=1
Cotton_A_06589	Gorai.002G094400.1	0.82	0.05	tr|Q84XY7|Q84XY7_VITVI Wax synthase isoform 3 OS=Vitis vinifera GN=WS-3 PE=4 SV=1
Cotton_A_05936	Gorai.001G239800.1	74.1	4.52	tr|B9HUZ0|B9HUZ0_POPTR Uncharacterized protein (Fragment) OS=Populus trichocarpa GN=POPTR_0010s24040g PE=4 SV=2
Cotton_A_06550	Gorai.002G097900.1	25.07	1.53	tr|B9S9Q2|B9S9Q2_RICCO Cytochrome P450, putative OS=Ricinus communis GN=RCOM_0520560 PE=3 SV=1
Cotton_A_34400	Gorai.005G135900.2	9.98	0.61	tr|B9RB14|B9RB14_RICCO Boron transporter, putative OS=Ricinus communis GN=RCOM_1510470 PE=4 SV=1
Cotton_A_12298	Gorai.007G173100.1	34.98	2.14	tr|B9SP03|B9SP03_RICCO Zinc/iron transporter, putative OS=Ricinus communis GN=RCOM_1247260 PE=3 SV=1
Cotton_A_15987	Gorai.012G026200.1	20.25	1.24	tr|B9INW9|B9INW9_POPTR Flavonol synthase 1 family protein OS=Populus trichocarpa GN=POPTR_0019s01130g PE=3 SV=1
Cotton_A_09304	Gorai.007G277000.2	7.16	0.44	tr|B9MZD2|B9MZD2_POPTR Auxin-responsive protein OS=Populus trichocarpa GN=POPTR_0005s05550g PE=3 SV=1
Cotton_A_21688	Gorai.009G430800.1	230.79	14.2	tr|B9I013|B9I013_POPTR Uncharacterized protein OS=Populus trichocarpa GN=POPTR_0011s12680g PE=4 SV=2
Cotton_A_29872	Gorai.012G040700.1	1.3	0.08	tr|B9H823|B9H823_POPTR Uncharacterized protein OS=Populus trichocarpa GN=POPTR_0005s22480g PE=4 SV=1
Cotton_A_03407	Gorai.012G122000.1	2.11	0.13	tr|B9HWG9|B9HWG9_POPTR Uncharacterized protein OS=Populus trichocarpa GN=POPTR_0010s13350g PE=4 SV=1
Cotton_A_18904	Gorai.011G062900.1	19.78	1.22	tr|B9RK44|B9RK44_RICCO Threonine synthase, putative OS=Ricinus communis GN=RCOM_1046290 PE=4 SV=1
Cotton_A_00396	Gorai.003G040200.1	986.88	61.09	tr|F2E7L1|F2E7L1_HORVD Histone H4 OS=Hordeum vulgare var. distichum PE=2 SV=1
Cotton_A_33121	Gorai.005G033600.1	1.77	0.11	tr|B9HWV8|B9HWV8_POPTR Uncharacterized protein OS=Populus trichocarpa GN=POPTR_0010s14950g PE=3 SV=2
Cotton_A_30955	Gorai.009G047300.1	3.37	0.21	tr|C6T0W7|C6T0W7_SOYBN Uncharacterized protein OS=Glycine max PE=2 SV=1
Cotton_A_15789	Gorai.008G015000.3	82.38	5.14	tr|B9SWA9|B9SWA9_RICCO Lipid binding protein, putative OS=Ricinus communis GN=RCOM_0266100 PE=4 SV=1
Cotton_A_29140	Gorai.007G364700.1	0.16	0.01	tr|B9SL89|B9SL89_RICCO Disease resistance protein RGA2, putative OS=Ricinus communis GN=RCOM_1292200 PE=4 SV=1
Cotton_A_29232	Gorai.011G249400.1	4.16	0.26	tr|B1Q4U3|B1Q4U3_BRUGY Ankyrin repeat protein OS=Bruguiera gymnorhiza PE=2 SV=1
Cotton_A_24470	Gorai.007G241600.1	18.97	1.19	tr|D2D2Z4|D2D2Z4_GOSHI Myo-inositol-1-phosphate synthase OS=Gossypium hirsutum PE=2 SV=1
Cotton_A_18289	Gorai.012G049200.1	42.06	2.64	tr|B9SJE1|B9SJE1_RICCO Putative uncharacterized protein OS=Ricinus communis GN=RCOM_0525880 PE=4 SV=1
Cotton_A_12105	Gorai.009G445700.1	15.42	0.97	tr|D7MF66|D7MF66_ARALL Putative uncharacterized protein OS=Arabidopsis lyrata subsp. lyrata GN=ARALYDRAFT_913883 PE=4 SV=1
Cotton_A_15585	Gorai.010G220100.2	1.43	0.09	tr|A0MNI9|A0MNI9_POPTR Non-specific serine/threonine protein kinase OS=Populus trichocarpa GN=CIPK1 PE=2 SV=1
Cotton_A_36369	Gorai.013G107600.1	3.33	0.21	tr|E6NU77|E6NU77_JATCU JMS09K11.5 protein OS=Jatropha curcas GN=JMS09K11.5 PE=3 SV=1
Cotton_A_12252	Gorai.001G088700.2	17.39	1.1	tr|A9PHH3|A9PHH3_POPTR Senescence-associated family protein OS=Populus trichocarpa GN=POPTR_0017s02970g PE=2 SV=1
Cotton_A_27504	Gorai.008G202400.1	0.79	0.05	tr|B9IGU2|B9IGU2_POPTR Uncharacterized protein OS=Populus trichocarpa GN=POPTR_0016s14460g PE=3 SV=2
Cotton_A_18075	Gorai.004G283300.2	549.99	34.86	tr|A5C1M6|A5C1M6_VITVI Putative uncharacterized protein OS=Vitis vinifera GN=VITISV_007877 PE=4 SV=1
Cotton_A_06125	Gorai.008G183600.1	0.63	0.04	tr|B9HJ22|B9HJ22_POPTR Uncharacterized protein OS=Populus trichocarpa GN=POPTR_0008s11870g PE=4 SV=1
Cotton_A_25466	Gorai.012G036300.1	18.56	1.18	tr|B9H498|B9H498_POPTR ABC transporter family protein OS=Populus trichocarpa GN=POPTR_0005s06530g PE=3 SV=2
Cotton_A_08322	Gorai.005G042100.1	5.5	0.35	tr|B9HJX0|B9HJX0_POPTR Amine oxidase OS=Populus trichocarpa GN=POPTR_0008s15130g PE=3 SV=2
Cotton_A_22005	Gorai.008G004100.1	96.46	6.16	tr|A8C1B5|A8C1B5_CITSI PSI reaction center subunit II OS=Citrus sinensis GN=psaDa PE=2 SV=1
Cotton_A_08190	Gorai.007G140400.3	48.36	3.09	tr|B7X938|B7X938_HEVBR 2-methyl-6-phytylbenzoquinone methyltranferase OS=Hevea brasiliensis GN=mpbqmt PE=2 SV=1
Cotton_A_11881	Gorai.004G286800.1	3.9	0.25	tr|A1ECK6|A1ECK6_9ROSI Putative glutaredoxin-like protein OS=Citrus hybrid cultivar PE=2 SV=1
Cotton_A_07685	Gorai.007G086600.3	2.65	0.17	tr|B9GP51|B9GP51_POPTR HD-ZIP family protein OS=Populus trichocarpa GN=POPTR_0002s13720g PE=4 SV=1
Cotton_A_37512	Gorai.007G295100.4	13.71	0.88	tr|B9I7Y6|B9I7Y6_POPTR Uncharacterized protein OS=Populus trichocarpa GN=POPTR_0013s02660g PE=3 SV=1
Cotton_A_22224	Gorai.011G211300.1	2.49	0.16	tr|B5U1R3|B5U1R3_LITCN Peroxidase OS=Litchi chinensis PE=2 SV=1
Cotton_A_06208	Gorai.008G175700.1	4.19	0.27	tr|B9REB4|B9REB4_RICCO Putative uncharacterized protein OS=Ricinus communis GN=RCOM_1619950 PE=4 SV=1
Cotton_A_16667	Gorai.009G276700.1	19.08	1.23	tr|B9MVW8|B9MVW8_POPTR MFP1 attachment factor 1 family protein OS=Populus trichocarpa GN=POPTR_0014s02200g PE=4 SV=1
Cotton_A_21231	Gorai.011G204600.1	0.93	0.06	tr|D7T674|D7T674_VITVI 1-Cys peroxiredoxin OS=Vitis vinifera GN=VIT_05s0020g00600 PE=2 SV=1
Cotton_A_07370	Gorai.006G222000.3	16.73	1.08	tr|Q5V9L3|Q5V9L3_VERFO Cytochrome b5 isoform Cb5-B OS=Vernicia fordii PE=2 SV=1
Cotton_A_12912	Gorai.009G094300.2	24.93	1.61	tr|D7MR57|D7MR57_ARALL Putative uncharacterized protein OS=Arabidopsis lyrata subsp. lyrata GN=ARALYDRAFT_496019 PE=4 SV=1
Cotton_A_17097	Gorai.009G122800.1	3.56	0.23	tr|B9HVE7|B9HVE7_POPTR Uncharacterized protein OS=Populus trichocarpa GN=POPTR_0010s25490g PE=4 SV=2
Cotton_A_26112	Gorai.003G040200.1	945.3	61.09	tr|F2E7L1|F2E7L1_HORVD Histone H4 OS=Hordeum vulgare var. distichum PE=2 SV=1
Cotton_A_40502	Gorai.009G338800.1	215.02	13.94	tr|B9HWC6|B9HWC6_POPTR Lipid phosphate phosphatase 2 family protein OS=Populus trichocarpa GN=POPTR_0010s12930g PE=4 SV=1
Cotton_A_38025	Gorai.002G192400.3	53.1	3.45	tr|D7TAR8|D7TAR8_VITVI Proteasome subunit beta type OS=Vitis vinifera GN=VIT_01s0010g02900 PE=3 SV=1
Cotton_A_11738	Gorai.012G185000.2	16.92	1.1	tr|B9HWT6|B9HWT6_POPTR Glucosyltransferase like family protein OS=Populus trichocarpa GN=POPTR_0010s14680g PE=4 SV=1
Cotton_A_18405	Gorai.004G198700.2	15.35	1	tr|C6SZT7|C6SZT7_SOYBN Putative uncharacterized protein OS=Glycine max PE=2 SV=1
Cotton_A_36947	Gorai.013G127500.1	0.46	0.03	tr|Q5MNW6|Q5MNW6_GOSHI Kinesin-like protein OS=Gossypium hirsutum GN=KCH1 PE=2 SV=1
Cotton_A_06148	Gorai.008G181100.1	6.89	0.45	tr|A5APJ5|A5APJ5_VITVI Putative uncharacterized protein OS=Vitis vinifera GN=VITISV_010312 PE=4 SV=1
Cotton_A_20390	Gorai.009G389000.1	2.75	0.18	tr|Q5I3E2|Q5I3E2_GOSHI Metallothionein-like OS=Gossypium hirsutum PE=2 SV=1
Cotton_A_09104	Gorai.010G244800.1	316.49	20.75	tr|B9RNT1|B9RNT1_RICCO Steroid binding protein, putative OS=Ricinus communis GN=RCOM_0920540 PE=4 SV=1
Cotton_A_16450	Gorai.009G192100.1	1.83	0.12	tr|B9R8E5|B9R8E5_RICCO Alpha-expansin 11, putative OS=Ricinus communis GN=RCOM_1599330 PE=3 SV=1
Cotton_A_10728	Gorai.007G346800.1	1.22	0.08	tr|B9IQ82|B9IQ82_POPTR Uncharacterized protein (Fragment) OS=Populus trichocarpa GN=POPTR_0019s098602g PE=4 SV=2
Cotton_A_18143	Gorai.003G103900.2	29.2	1.92	tr|B9RVD7|B9RVD7_RICCO WD-repeat protein, putative OS=Ricinus communis GN=RCOM_1132790 PE=4 SV=1
Cotton_A_18473	Gorai.010G048600.1	84.9	5.59	tr|D7TTS7|D7TTS7_VITVI Putative uncharacterized protein OS=Vitis vinifera GN=VIT_02s0012g01880 PE=4 SV=1
Cotton_A_26448	Gorai.009G429300.1	1.96	0.13	tr|E0CT03|E0CT03_VITVI Serine/threonine-protein kinase OS=Vitis vinifera GN=VIT_19s0014g04530 PE=3 SV=1
Cotton_A_18749	Gorai.009G271100.1	2.26	0.15	tr|E1AK22|E1AK22_9ERIC MADS domain transcription factor OS=Camellia japonica GN=DEF PE=2 SV=1
Cotton_A_37276	Gorai.002G103300.1	5.27	0.35	tr|B9RAX9|B9RAX9_RICCO Receptor protein kinase, putative OS=Ricinus communis GN=RCOM_1509620 PE=4 SV=1
Cotton_A_08941	Gorai.005G208500.3	9.91	0.66	tr|D7SQN4|D7SQN4_VITVI Putative uncharacterized protein OS=Vitis vinifera GN=VIT_12s0134g00010 PE=4 SV=1
Cotton_A_03706	Gorai.007G166000.1	2.4	0.16	tr|A5BLS9|A5BLS9_VITVI Putative uncharacterized protein OS=Vitis vinifera GN=VITISV_015630 PE=3 SV=1
Cotton_A_21880	Gorai.013G208600.9	187.41	12.52	tr|Q8W4Z3|Q8W4Z3_GOSHI ADP-ribosylation factor OS=Gossypium hirsutum GN=ARF1 PE=2 SV=1
Cotton_A_22683	Gorai.012G109200.2	13.14	0.88	tr|C6KI45|C6KI45_CITSI Glycosyltransferase OS=Citrus sinensis GN=UGT4 PE=3 SV=1
Cotton_A_17158	Gorai.003G167100.2	7.31	0.49	tr|A5ADV9|A5ADV9_VITVI Putative uncharacterized protein OS=Vitis vinifera GN=VITISV_031923 PE=4 SV=1
Cotton_A_26243	Gorai.007G118200.1	12.52	0.84	tr|B8XPP3|B8XPP3_9ROSI Myb-like transcription factor OS=Betula luminifera PE=2 SV=1
Cotton_A_40354	Gorai.009G399100.1	27.42	1.84	tr|D7TH25|D7TH25_VITVI Putative uncharacterized protein OS=Vitis vinifera GN=VIT_08s0007g02840 PE=4 SV=1
Cotton_A_34028	Gorai.005G112400.1	1.19	0.08	tr|B9H502|B9H502_POPTR Uncharacterized protein OS=Populus trichocarpa GN=POPTR_0005s26320g PE=4 SV=1
Cotton_A_29002	Gorai.012G056400.1	1.19	0.08	tr|B9IJU0|B9IJU0_POPTR Uncharacterized protein OS=Populus trichocarpa GN=POPTR_0017s11520g PE=4 SV=2
Cotton_A_36173	Gorai.010G115600.1	0.89	0.06	tr|Q8GYB5|Q8GYB5_ARATH Putative uncharacterized protein At4g32270/F10M6_90 OS=Arabidopsis thaliana GN=At4g32270 PE=2 SV=1
Cotton_A_10028	Gorai.005G195000.1	4.15	0.28	tr|B9RM97|B9RM97_RICCO Glutaredoxin, grx, putative OS=Ricinus communis GN=RCOM_1078780 PE=4 SV=1
Cotton_A_30927	Gorai.011G266200.1	6.94	0.47	tr|B9HMJ2|B9HMJ2_POPTR Uncharacterized protein OS=Populus trichocarpa GN=POPTR_0008s05750g PE=4 SV=2
Cotton_A_37409	Gorai.013G239300.1	0.59	0.04	tr|B9RPC7|B9RPC7_RICCO Gibberellin 3-beta-dioxygenase, putative OS=Ricinus communis GN=RCOM_0927530 PE=3 SV=1
Cotton_A_12000	Gorai.004G017900.1	88.1	5.98	tr|D7L3N9|D7L3N9_ARALL Predicted protein OS=Arabidopsis lyrata subsp. lyrata GN=ARALYDRAFT_674791 PE=4 SV=1
Cotton_A_01292	Gorai.008G275500.1	9.42	0.64	tr|B9RIV6|B9RIV6_RICCO Putative uncharacterized protein OS=Ricinus communis GN=RCOM_1583050 PE=4 SV=1
Cotton_A_02819	Gorai.010G038200.2	46.44	3.16	tr|E0CRP4|E0CRP4_VITVI Putative uncharacterized protein OS=Vitis vinifera GN=VIT_18s0001g06370 PE=3 SV=1
Cotton_A_23119	Gorai.003G181500.1	24.5	1.67	tr|B9S1F6|B9S1F6_RICCO Protein dif-1, putative OS=Ricinus communis GN=RCOM_0864750 PE=3 SV=1
Cotton_A_38418	Gorai.013G112400.1	51.02	3.48	tr|B9SDD3|B9SDD3_RICCO Putative uncharacterized protein OS=Ricinus communis GN=RCOM_1516690 PE=4 SV=1
Cotton_A_20878	Gorai.001G220900.1	192.85	13.16	tr|B9T0C1|B9T0C1_RICCO Chlorophyll A/B binding protein, putative OS=Ricinus communis GN=RCOM_0483250 PE=4 SV=1
Cotton_A_10117	Gorai.011G263600.1	3.51	0.24	tr|A5BH36|A5BH36_VITVI Putative uncharacterized protein OS=Vitis vinifera GN=VITISV_021876 PE=4 SV=1
Cotton_A_05103	Gorai.004G227100.3	188.33	12.88	tr|C6ZDA9|C6ZDA9_GOSHI Ascorbate peroxidase OS=Gossypium hirsutum GN=cAPX2 PE=2 SV=1
Cotton_A_19095	Gorai.001G078700.1	11.11	0.76	tr|C6T380|C6T380_SOYBN Putative uncharacterized protein OS=Glycine max PE=2 SV=1
Cotton_A_12935	Gorai.009G092300.4	16.51	1.13	tr|B9HP46|B9HP46_POPTR Zinc finger family protein OS=Populus trichocarpa GN=POPTR_0009s05000g PE=4 SV=1
Cotton_A_11353	Gorai.009G170100.1	7.29	0.5	tr|B9RZ71|B9RZ71_RICCO Putative uncharacterized protein OS=Ricinus communis GN=RCOM_0935950 PE=4 SV=1
Cotton_A_11833	Gorai.011G078000.1	1.31	0.09	tr|B9RUU9|B9RUU9_RICCO Putative uncharacterized protein OS=Ricinus communis GN=RCOM_0894530 PE=4 SV=1
Cotton_A_18152	Gorai.003G101600.1	896.39	61.66	tr|B9N051|B9N051_POPTR Uncharacterized protein OS=Populus trichocarpa GN=POPTR_0015s06940g PE=4 SV=1
Cotton_A_24462	Gorai.004G153300.2	235.6	16.21	tr|B9RE13|B9RE13_RICCO Thylakoid membrane phosphoprotein 14 kDa, chloroplast, putative OS=Ricinus communis GN=RCOM_1617300 PE=4 SV=1
Cotton_A_29231	Gorai.011G249800.1	0.58	0.04	tr|D7M7D2|D7M7D2_ARALL Ankyrin repeat family protein OS=Arabidopsis lyrata subsp. lyrata GN=ARALYDRAFT_909522 PE=4 SV=1
Cotton_A_03127	Gorai.009G029700.2	1108.9	76.82	tr|B6SRJ3|B6SRJ3_MAIZE 40S ribosomal protein S30 OS=Zea mays GN=ZEAMMB73_631962 PE=2 SV=1
Cotton_A_37792	Gorai.002G176100.1	1.01	0.07	tr|B9SP63|B9SP63_RICCO Pectinesterase OS=Ricinus communis GN=RCOM_0628790 PE=3 SV=1
Cotton_A_13938	Gorai.004G087400.1	1.44	0.1	tr|B9SUT2|B9SUT2_RICCO Putative uncharacterized protein OS=Ricinus communis GN=RCOM_0574490 PE=4 SV=1
Cotton_A_30347	Gorai.009G325300.1	68.22	4.74	tr|B9HIA2|B9HIA2_POPTR EXS family protein OS=Populus trichocarpa GN=POPTR_0008s08990g PE=4 SV=1
Cotton_A_23028	Gorai.008G157600.1	3.74	0.26	tr|D7T8X7|D7T8X7_VITVI Putative uncharacterized protein OS=Vitis vinifera GN=VIT_01s0011g04370 PE=4 SV=1
Cotton_A_09949	Gorai.004G205500.1	27.47	1.91	tr|Q9BBU5|Q9BBU5_SOYBN Cu/Zn-superoxide dismutase copper chaperone OS=Glycine max GN=CCS PE=2 SV=1
Cotton_A_22932	Gorai.004G155000.1	3.3	0.23	tr|A5CBV1|A5CBV1_VITVI Putative uncharacterized protein OS=Vitis vinifera GN=VIT_15s0046g02080 PE=4 SV=1
Cotton_A_13097	Gorai.006G187500.2	15.47	1.08	tr|B9RB69|B9RB69_RICCO Putative uncharacterized protein OS=Ricinus communis GN=RCOM_1511930 PE=4 SV=1
Cotton_A_25047	Gorai.009G355200.1	27.73	1.94	tr|C6SY03|C6SY03_SOYBN Putative uncharacterized protein OS=Glycine max PE=2 SV=1
Cotton_A_06196	Gorai.008G176900.1	1.42	0.1	tr|B9HIE9|B9HIE9_POPTR Uncharacterized protein OS=Populus trichocarpa GN=POPTR_0008s09580g PE=4 SV=1
Cotton_A_34970	Gorai.007G334100.1	0.71	0.05	tr|B9S717|B9S717_RICCO Disease resistance protein RPP13, putative OS=Ricinus communis GN=RCOM_1331470 PE=4 SV=1
Cotton_A_29961	Gorai.006G109700.1	244.82	17.27	tr|B9HQT4|B9HQT4_POPTR Phytosulfokines 6 family protein OS=Populus trichocarpa GN=POPTR_0009s15110g PE=4 SV=1
Cotton_A_38188	Gorai.010G044500.1	106.32	7.53	tr|B9RJF6|B9RJF6_RICCO Putative uncharacterized protein OS=Ricinus communis GN=RCOM_1033830 PE=4 SV=1
Cotton_A_08412	Gorai.012G066000.1	10.02	0.71	tr|D7TWF5|D7TWF5_VITVI Putative uncharacterized protein OS=Vitis vinifera GN=VIT_14s0066g00160 PE=4 SV=1
Cotton_A_40272	Gorai.002G179300.1	2.96	0.21	tr|A5B8N9|A5B8N9_VITVI Putative uncharacterized protein OS=Vitis vinifera GN=VIT_01s0011g04830 PE=4 SV=1
Cotton_A_33640	Gorai.010G188500.1	6.2	0.44	tr|B9HD34|B9HD34_POPTR Uncharacterized protein OS=Populus trichocarpa GN=POPTR_0006s01750g PE=4 SV=1
Cotton_A_12293	Gorai.007G172300.1	1.97	0.14	tr|D7L1K8|D7L1K8_ARALL Predicted protein OS=Arabidopsis lyrata subsp. lyrata GN=ARALYDRAFT_673168 PE=4 SV=1
Cotton_A_02115	Gorai.013G153300.1	20.96	1.49	tr|A9PB89|A9PB89_POPTR Putative uncharacterized protein OS=Populus trichocarpa PE=2 SV=1
Cotton_A_18889	Gorai.011G061400.1	3.09	0.22	tr|D7L2C0|D7L2C0_ARALL Subtilase family protein OS=Arabidopsis lyrata subsp. lyrata GN=ARALYDRAFT_478817 PE=3 SV=1
Cotton_A_24389	Gorai.007G091200.1	3.51	0.25	tr|B9RDD4|B9RDD4_RICCO Putative uncharacterized protein OS=Ricinus communis GN=RCOM_1612210 PE=4 SV=1
Cotton_A_26085	Gorai.005G023500.1	0.98	0.07	tr|B9N5Q8|B9N5Q8_POPTR Uncharacterized protein OS=Populus trichocarpa GN=POPTR_0011s16580g PE=4 SV=1
Cotton_A_19464	Gorai.001G259800.1	69.05	4.94	tr|B9RUE7|B9RUE7_RICCO Metal ion binding protein, putative OS=Ricinus communis GN=RCOM_0852200 PE=4 SV=1
Cotton_A_03956	Gorai.011G033100.1	6.98	0.5	tr|B9S968|B9S968_RICCO Putative uncharacterized protein OS=Ricinus communis GN=RCOM_1013820 PE=4 SV=1
Cotton_A_20824	Gorai.011G016400.1	4.31	0.31	tr|B9RXQ5|B9RXQ5_RICCO Nuclear transport factor, putative OS=Ricinus communis GN=RCOM_0905640 PE=4 SV=1
Cotton_A_11450	Gorai.009G017900.1	1.11	0.08	tr|D7TC06|D7TC06_VITVI Putative uncharacterized protein OS=Vitis vinifera GN=VIT_11s0016g05230 PE=4 SV=1
Cotton_A_12362	Gorai.009G156900.1	3585.11	258.45	tr|C1K5D0|C1K5D0_GOSHI Chloroplast chlorophyll A-B binding protein OS=Gossypium hirsutum GN=CBP2 PE=2 SV=1
Cotton_A_31322	Gorai.001G108300.1	789.88	56.98	tr|B7FHC9|B7FHC9_MEDTR Histone H2B OS=Medicago truncatula PE=2 SV=1
Cotton_A_28296	Gorai.010G227400.1	1.52	0.11	tr|D7U0V7|D7U0V7_VITVI Putative uncharacterized protein OS=Vitis vinifera GN=VIT_09s0002g05930 PE=4 SV=1
Cotton_A_30252	Gorai.008G152600.1	45.29	3.28	tr|B9GT03|B9GT03_POPTR Photosystem 2 family protein OS=Populus trichocarpa GN=POPTR_0002s05720g PE=3 SV=1
Cotton_A_25714	Gorai.009G149800.1	468.24	33.92	tr|B9RRQ0|B9RRQ0_RICCO Photosystem I reaction center subunit III, chloroplast, putative OS=Ricinus communis GN=RCOM_1426230 PE=4 SV=1
Cotton_A_41283	Gorai.008G104400.1	25.04	1.82	tr|B9T4H4|B9T4H4_RICCO Putative uncharacterized protein OS=Ricinus communis GN=RCOM_0198090 PE=4 SV=1
Cotton_A_09819	Gorai.006G037000.1	3.3	0.24	tr|B9SLR9|B9SLR9_RICCO Putative uncharacterized protein OS=Ricinus communis GN=RCOM_0530890 PE=4 SV=1
Cotton_A_16539	Gorai.006G079400.1	0.55	0.04	tr|A9PJD3|A9PJD3_9ROSI Putative uncharacterized protein OS=Populus trichocarpa x Populus deltoides PE=2 SV=1
Cotton_A_12072	Gorai.006G169400.1	2.19	0.16	tr|B9HC55|B9HC55_POPTR Proton-dependent oligopeptide transport family protein OS=Populus trichocarpa GN=POPTR_0006s09310g PE=3 SV=2
Cotton_A_15306	Gorai.008G032600.1	89.33	6.53	tr|A5AQT6|A5AQT6_VITVI Putative uncharacterized protein OS=Vitis vinifera GN=VIT_03s0038g00950 PE=4 SV=1
Cotton_A_28808	Gorai.011G177300.2	42.07	3.08	tr|D7KDF0|D7KDF0_ARALL 50S ribosomal protein L28, chloroplast OS=Arabidopsis lyrata subsp. lyrata GN=ARALYDRAFT_887612 PE=3 SV=1
Cotton_A_37254	Gorai.009G161600.1	1.36	0.1	tr|B2ZAT7|B2ZAT7_9ROSI Non-specific serine/threonine protein kinase OS=Gossypioides kirkii PE=4 SV=1
Cotton_A_25413	Gorai.009G414100.1	5.57	0.41	tr|C6T7G6|C6T7G6_SOYBN Xyloglucan endotransglucosylase/hydrolase OS=Glycine max PE=2 SV=1
Cotton_A_03501	Gorai.012G113800.1	154.61	11.4	tr|B9S119|B9S119_RICCO Putative uncharacterized protein OS=Ricinus communis GN=RCOM_0632890 PE=4 SV=1
Cotton_A_37748	Gorai.002G194500.1	356.28	26.36	tr|B9HR96|B9HR96_POPTR Uncharacterized protein OS=Populus trichocarpa GN=POPTR_0009s13340g PE=4 SV=2
Cotton_A_08500	Gorai.011G008300.1	19.19	1.42	tr|B9SG87|B9SG87_RICCO RNA-binding protein with multiple splicing, putative OS=Ricinus communis GN=RCOM_1556280 PE=4 SV=1
Cotton_A_33060	Gorai.006G074800.1	23.51	1.74	tr|B9RSW7|B9RSW7_RICCO Putative uncharacterized protein OS=Ricinus communis GN=RCOM_0679100 PE=4 SV=1
Cotton_A_26860	Gorai.006G018200.1	0.27	0.02	tr|B9RJQ5|B9RJQ5_RICCO Kinase, putative OS=Ricinus communis GN=RCOM_1037470 PE=4 SV=1
Cotton_A_24598	Gorai.008G020500.1	5.1	0.38	tr|B9SNE5|B9SNE5_RICCO Putative uncharacterized protein OS=Ricinus communis GN=RCOM_0175590 PE=4 SV=1
Cotton_A_23939	Gorai.002G220700.1	6.17	0.46	tr|Q8H1T7|Q8H1T7_TILPL Nitrate reductase OS=Tilia platyphyllos GN=nr1 PE=2 SV=1
Cotton_A_19718	Gorai.013G036800.1	582.15	43.44	tr|D2D310|D2D310_GOSHI Glycine-rich RNA-binding protein OS=Gossypium hirsutum PE=2 SV=1
Cotton_A_38424	Gorai.013G042500.1	8.42	0.63	tr|B9RY25|B9RY25_RICCO Catalytic, putative OS=Ricinus communis GN=RCOM_0814030 PE=4 SV=1
Cotton_A_25454	Gorai.012G037400.1	1.47	0.11	tr|A5BQ99|A5BQ99_VITVI Putative uncharacterized protein OS=Vitis vinifera GN=VITISV_039761 PE=4 SV=1
Cotton_A_31517	Gorai.003G077300.1	3.07	0.23	tr|B9GK69|B9GK69_POPTR Endoglucanase OS=Populus trichocarpa GN=GH9B14 PE=2 SV=1
Cotton_A_25967	Gorai.004G212500.1	0.4	0.03	tr|B9RCC7|B9RCC7_RICCO Putative uncharacterized protein OS=Ricinus communis GN=RCOM_1686990 PE=4 SV=1
Cotton_A_06867	Gorai.010G011200.1	4.26	0.32	tr|A5B5M0|A5B5M0_VITVI Putative uncharacterized protein OS=Vitis vinifera GN=VITISV_002826 PE=4 SV=1
Cotton_A_34877	Gorai.001G219600.1	5.19	0.39	tr|B9GTQ8|B9GTQ8_POPTR Uncharacterized protein OS=Populus trichocarpa GN=POPTR_0002s22060g PE=4 SV=1
Cotton_A_37953	Gorai.006G213100.2	61.59	4.64	tr|C6SX89|C6SX89_SOYBN Autophagy-related protein OS=Glycine max PE=2 SV=1
Cotton_A_02279	Gorai.002G234600.1	1.46	0.11	tr|Q9SAN0|Q9SAN0_GOSAR (+)-delta-cadinene synthase OS=Gossypium arboreum GN=cat1-A PE=4 SV=1
Cotton_A_35341	Gorai.012G143700.1	28.93	2.18	tr|B9S9I3|B9S9I3_RICCO Dnajc14 protein, putative OS=Ricinus communis GN=RCOM_0885510 PE=4 SV=1
Cotton_A_32074	Gorai.004G255200.2	6.22	0.47	tr|E4MXH2|E4MXH2_EUTHA mRNA, clone: RTFL01-32-L09 OS=Eutrema halophilum PE=2 SV=1
Cotton_A_09804	Gorai.003G033600.1	19.81	1.5	tr|E3UZI8|E3UZI8_GOSHI Xyloglucan endotransglucosylase/hydrolase OS=Gossypium hirsutum GN=XTH2 PE=2 SV=1
Cotton_A_35859	Gorai.004G140100.1	1.98	0.15	tr|A5AUT0|A5AUT0_VITVI Putative uncharacterized protein OS=Vitis vinifera GN=VITISV_044357 PE=4 SV=1
Cotton_A_15668	Gorai.007G114900.1	48.78	3.7	tr|D7KB68|D7KB68_ARALL Translocase of chloroplast OS=Arabidopsis lyrata subsp. lyrata GN=ARALYDRAFT_311338 PE=3 SV=1
Cotton_A_26140	Gorai.009G150800.1	24.77	1.89	tr|B9NA56|B9NA56_POPTR Uncharacterized protein OS=Populus trichocarpa GN=POPTR_0012s11970g PE=4 SV=1
Cotton_A_28867	Gorai.001G261800.1	2.49	0.19	tr|A5AS97|A5AS97_VITVI Glycosyltransferase OS=Vitis vinifera GN=VIT_18s0041g01080 PE=3 SV=1
Cotton_A_24944	Gorai.012G125400.1	79.76	6.09	tr|B9RH26|B9RH26_RICCO Putative uncharacterized protein OS=Ricinus communis GN=RCOM_1446310 PE=4 SV=1
Cotton_A_39821	Gorai.003G184700.1	3.53	0.27	tr|B9GZI7|B9GZI7_POPTR Calmodulin family protein OS=Populus trichocarpa GN=POPTR_0003s09450g PE=4 SV=1
Cotton_A_22200	Gorai.011G213200.2	39.18	3	tr|A9PAD4|A9PAD4_POPTR Tic20 family protein OS=Populus trichocarpa GN=POPTR_0002s03320g PE=2 SV=1
Cotton_A_19441	Gorai.001G257400.1	0.39	0.03	tr|Q9LJJ6|Q9LJJ6_ARATH Mitochondrial protein-like OS=Arabidopsis thaliana GN=At3g28600 PE=3 SV=1
Cotton_A_36143	Gorai.009G119100.2	0.39	0.03	tr|D7TKV0|D7TKV0_VITVI Putative uncharacterized protein OS=Vitis vinifera GN=VIT_00s0270g00130 PE=3 SV=1
Cotton_A_13970	Gorai.004G089900.2	42.5	3.27	tr|B9SAR4|B9SAR4_RICCO Catalytic, putative OS=Ricinus communis GN=RCOM_1178170 PE=4 SV=1
Cotton_A_20579	Gorai.006G001500.1	7.01	0.54	tr|D7KG22|D7KG22_ARALL Predicted protein OS=Arabidopsis lyrata subsp. lyrata GN=ARALYDRAFT_678249 PE=4 SV=1
Cotton_A_23138	Gorai.013G175100.1	32.65	2.52	tr|B9I1S2|B9I1S2_POPTR Uncharacterized protein OS=Populus trichocarpa GN=POPTR_0011s10930g PE=4 SV=2
Cotton_A_01196	Gorai.009G060200.1	18.91	1.46	tr|D7M3V6|D7M3V6_ARALL Putative uncharacterized protein OS=Arabidopsis lyrata subsp. lyrata GN=ARALYDRAFT_489374 PE=4 SV=1
Cotton_A_30353	Gorai.003G070100.1	3.62	0.28	tr|A5C4L5|A5C4L5_VITVI Putative uncharacterized protein OS=Vitis vinifera GN=VITISV_042413 PE=4 SV=1
Cotton_A_35366	Gorai.002G171900.2	3.36	0.26	tr|D7LLV1|D7LLV1_ARALL Pentatricopeptide repeat-containing protein OS=Arabidopsis lyrata subsp. lyrata GN=ARALYDRAFT_904382 PE=4 SV=1
Cotton_A_26244	Gorai.008G133600.1	4.91	0.38	tr|B9I995|B9I995_POPTR Uncharacterized protein OS=Populus trichocarpa GN=POPTR_0014s10660g PE=4 SV=2
Cotton_A_05297	Gorai.010G239200.1	2.58	0.2	tr|B9S153|B9S153_RICCO Putative uncharacterized protein OS=Ricinus communis GN=RCOM_0633850 PE=4 SV=1
Cotton_A_01297	Gorai.008G276000.1	80.16	6.23	tr|B9RIW7|B9RIW7_RICCO Putative uncharacterized protein OS=Ricinus communis GN=RCOM_1583260 PE=4 SV=1
Cotton_A_30682	Gorai.013G194300.2	6.56	0.51	tr|B9I5V5|B9I5V5_POPTR Uncharacterized protein OS=Populus trichocarpa GN=POPTR_0013s05180g PE=4 SV=2
Cotton_A_20710	Gorai.008G143200.1	151.94	11.82	tr|D7L670|D7L670_ARALL Ribosomal protein L19 (Fragment) OS=Arabidopsis lyrata subsp. lyrata GN=ARALYDRAFT_479143 PE=3 SV=1
Cotton_A_21068	Gorai.009G315800.1	58.58	4.56	tr|B9HU05|B9HU05_POPTR Uncharacterized protein OS=Populus trichocarpa GN=POPTR_0010s22290g PE=3 SV=1
Cotton_A_32487	Gorai.006G104900.2	55.16	4.3	tr|Q3SAX0|Q3SAX0_GOSHI Superoxide dismutase [Cu-Zn] OS=Gossypium hirsutum PE=2 SV=1
Cotton_A_08851	Gorai.012G159000.2	17.93	1.4	tr|Q9SDN4|Q9SDN4_PRUDU Amino acid/peptide transporter OS=Prunus dulcis GN=PTR2 PE=2 SV=1
Cotton_A_36778	Gorai.009G405900.1	75.44	5.9	tr|D7THK3|D7THK3_VITVI Putative uncharacterized protein OS=Vitis vinifera GN=VIT_08s0007g00780 PE=4 SV=1
Cotton_A_25882	Gorai.008G127400.1	13.93	1.09	tr|B9SBC4|B9SBC4_RICCO ATP synthase delta chain, putative OS=Ricinus communis GN=RCOM_0715620 PE=4 SV=1
Cotton_A_12866	Gorai.013G201100.1	8.42	0.66	tr|B9RTI5|B9RTI5_RICCO Calmodulin, putative OS=Ricinus communis GN=RCOM_0910780 PE=4 SV=1
Cotton_A_25177	Gorai.010G087000.1	4.33	0.34	tr|B9MSX7|B9MSX7_POPTR Uncharacterized protein OS=Populus trichocarpa GN=POPTR_0006s14610g PE=4 SV=1
Cotton_A_00014	Gorai.002G025100.1	2.41	0.19	tr|D7MH17|D7MH17_ARALL Enoyl-CoA hydratase/isomerase family protein OS=Arabidopsis lyrata subsp. lyrata GN=ARALYDRAFT_915422 PE=4 SV=1
Cotton_A_01299	Gorai.008G276200.1	730.3	57.66	tr|E5GCU5|E5GCU5_CUCME 60S ribosomal protein L36 OS=Cucumis melo subsp. melo PE=3 SV=1
Cotton_A_27819	Gorai.009G223500.1	7.72	0.61	tr|B9GNK0|B9GNK0_POPTR Uncharacterized protein OS=Populus trichocarpa GN=POPTR_0002s11380g PE=4 SV=2
Cotton_A_36683	Gorai.006G026000.1	13.25	1.05	tr|B9RUJ6|B9RUJ6_RICCO ATP binding protein, putative OS=Ricinus communis GN=RCOM_0853490 PE=3 SV=1
Cotton_A_34417	Gorai.005G113800.2	29.87	2.37	tr|E0CQR2|E0CQR2_VITVI Putative uncharacterized protein OS=Vitis vinifera GN=VIT_18s0001g00060 PE=4 SV=1
Cotton_A_25440	Gorai.012G038300.1	1.26	0.1	tr|B9RWA6|B9RWA6_RICCO Gibberellin receptor GID1, putative OS=Ricinus communis GN=RCOM_1176930 PE=4 SV=1
Cotton_A_14530	Gorai.004G281900.1	0.63	0.05	tr|B9RKH9|B9RKH9_RICCO MATE efflux family protein OS=Ricinus communis GN=RCOM_1049660 PE=3 SV=1
Cotton_A_27138	Gorai.013G050700.2	24.31	1.93	tr|B9T2F5|B9T2F5_RICCO ADP-ribosylation factor, putative OS=Ricinus communis GN=RCOM_0834710 PE=4 SV=1
Cotton_A_21476	Gorai.007G097400.1	3.25	0.26	tr|B9RDN9|B9RDN9_RICCO Pollen-specific protein SF3, putative OS=Ricinus communis GN=RCOM_1614610 PE=4 SV=1
Cotton_A_08699	Gorai.009G216500.1	0.75	0.06	tr|B9R746|B9R746_RICCO Cytochrome P450, putative OS=Ricinus communis GN=RCOM_1588560 PE=3 SV=1
Cotton_A_29743	Gorai.013G141800.1	15.14	1.22	tr|B9HGV7|B9HGV7_POPTR Uncharacterized protein OS=Populus trichocarpa GN=POPTR_0007s08220g PE=4 SV=2
Cotton_A_16665	Gorai.009G276500.1	0.74	0.06	tr|A5C4Y3|A5C4Y3_VITVI Serine/threonine-protein kinase OS=Vitis vinifera GN=VITISV_019622 PE=3 SV=1
Cotton_A_19815	Gorai.004G144400.2	784.32	63.6	tr|B9RNE3|B9RNE3_RICCO Cytochrome c oxidase polypeptide Vc, putative OS=Ricinus communis GN=RCOM_0557130 PE=4 SV=1
Cotton_A_19385	Gorai.013G037500.4	39.2	3.18	tr|Q9SW94|Q9SW94_PEA G protein beta subunit OS=Pisum sativum PE=2 SV=1
Cotton_A_11342	Gorai.009G168900.1	61.6	5	tr|C8YQU7|C8YQU7_GOSHI Arabinogalactan protein OS=Gossypium hirsutum GN=AGP31 PE=2 SV=1
Cotton_A_40319	Gorai.009G391500.1	9.85	0.8	tr|A5C0T6|A5C0T6_VITVI Putative uncharacterized protein OS=Vitis vinifera GN=VITISV_043839 PE=4 SV=1
Cotton_A_26442	Gorai.007G125400.1	32.23	2.62	tr|A5BS11|A5BS11_VITVI Putative uncharacterized protein OS=Vitis vinifera GN=VIT_07s0005g01050 PE=4 SV=1
Cotton_A_08278	Gorai.007G131400.1	56.27	4.58	tr|A0N069|A0N069_GOSHI Glycine-rich protein OS=Gossypium hirsutum GN=GRP2 PE=2 SV=1
Cotton_A_14247	Gorai.002G050200.1	28.55	2.33	tr|B9I1S2|B9I1S2_POPTR Uncharacterized protein OS=Populus trichocarpa GN=POPTR_0011s10930g PE=4 SV=2
Cotton_A_17053	Gorai.011G100200.1	353.66	28.89	tr|A1ECK1|A1ECK1_9ROSI Putative H-type thioredoxin OS=Citrus hybrid cultivar PE=2 SV=1
Cotton_A_02835	Gorai.010G039900.3	18.47	1.51	tr|B9GUW8|B9GUW8_POPTR Thioredoxin-related family protein OS=Populus trichocarpa GN=POPTR_0002s09780g PE=4 SV=2
Cotton_A_23592	Gorai.001G140200.1	1.22	0.1	tr|A5BFN3|A5BFN3_VITVI Putative uncharacterized protein OS=Vitis vinifera GN=VITISV_023824 PE=4 SV=1
Cotton_A_14450	Gorai.008G244500.1	1.22	0.1	tr|B9GKG2|B9GKG2_POPTR CASP-like protein OS=Populus trichocarpa GN=POPTR_0001s09550g PE=3 SV=1
Cotton_A_30361	Gorai.009G286200.2	204.91	16.81	tr|B9SEC1|B9SEC1_RICCO 40S ribosomal protein S18, putative OS=Ricinus communis GN=RCOM_0961900 PE=3 SV=1
Cotton_A_00446	Gorai.002G249500.1	14.74	1.21	tr|B9MT98|B9MT98_POPTR Uncharacterized protein OS=Populus trichocarpa GN=POPTR_0006s13250g PE=4 SV=1
Cotton_A_07522	Gorai.011G088700.3	4.5	0.37	tr|B9IA30|B9IA30_POPTR Uncharacterized protein OS=Populus trichocarpa GN=POPTR_0014s13620g PE=4 SV=1
Cotton_A_25994	Gorai.004G076400.1	0.85	0.07	tr|B9S4P7|B9S4P7_RICCO Calmodulin, putative OS=Ricinus communis GN=RCOM_0990960 PE=4 SV=1
Cotton_A_17154	Gorai.003G167400.1	0.97	0.08	tr|B9RBV0|B9RBV0_RICCO MATE efflux family protein OS=Ricinus communis GN=RCOM_1681350 PE=3 SV=1
Cotton_A_38135	Gorai.N011500.2	3.03	0.25	tr|Q945E7|Q945E7_GOSAR Major pollen allergen Bet v 1-A OS=Gossypium arboreum GN=F383_35006 PE=2 SV=1
Cotton_A_03281	Gorai.004G062900.2	181.15	14.97	tr|B7FGS0|B7FGS0_MEDTR 60S ribosomal protein L13 OS=Medicago truncatula GN=MTR_1g022165 PE=2 SV=1
Cotton_A_33126	Gorai.005G033500.1	3.62	0.3	tr|B9HWV8|B9HWV8_POPTR Uncharacterized protein OS=Populus trichocarpa GN=POPTR_0010s14950g PE=3 SV=2
Cotton_A_35603	Gorai.012G122900.3	23.53	1.95	tr|B9T053|B9T053_RICCO Putative uncharacterized protein OS=Ricinus communis GN=RCOM_0029900 PE=4 SV=1
Cotton_A_22137	Gorai.011G283800.1	5.79	0.48	tr|B9HSQ9|B9HSQ9_POPTR Syntaxin 31 family protein OS=Populus trichocarpa GN=POPTR_0010s19850g PE=4 SV=1
Cotton_A_24424	Gorai.011G151700.2	9.65	0.8	tr|B9HUV0|B9HUV0_POPTR Uncharacterized protein OS=Populus trichocarpa GN=POPTR_0010s09610g PE=4 SV=1
Cotton_A_16620	Gorai.006G211600.1	8.56	0.71	tr|B9RBU8|B9RBU8_RICCO Amino acid binding protein, putative OS=Ricinus communis GN=RCOM_1681230 PE=4 SV=1
Cotton_A_33693	Gorai.009G246400.2	43.45	3.61	tr|E0CT66|E0CT66_VITVI Putative uncharacterized protein OS=Vitis vinifera GN=VIT_19s0014g05310 PE=4 SV=1
Cotton_A_40483	Gorai.007G122200.4	26.84	2.23	tr|D7KB96|D7KB96_ARALL ATP-dependent Clp protease proteolytic subunit OS=Arabidopsis lyrata subsp. lyrata GN=ARALYDRAFT_887394 PE=3 SV=1
Cotton_A_06838	Gorai.010G008900.5	91.3	7.6	tr|C7LA58|C7LA58_CRAMN Dihydroflavonol 4-reductase OS=Crataegus monogyna PE=2 SV=1
Cotton_A_39489	Gorai.008G079200.1	4.32	0.36	tr|A5AJI9|A5AJI9_VITVI Putative uncharacterized protein OS=Vitis vinifera GN=VITISV_015004 PE=4 SV=1
Cotton_A_08917	Gorai.012G152100.1	2.52	0.21	tr|A5BGD6|A5BGD6_VITVI Putative uncharacterized protein (Fragment) OS=Vitis vinifera GN=VITISV_034298 PE=4 SV=1
Cotton_A_29143	Gorai.007G364400.1	0.12	0.01	tr|B9SL89|B9SL89_RICCO Disease resistance protein RGA2, putative OS=Ricinus communis GN=RCOM_1292200 PE=4 SV=1
Cotton_A_31518	Gorai.003G077400.1	10.79	0.9	tr|B9SYV5|B9SYV5_RICCO Disease resistance response protein, putative OS=Ricinus communis GN=RCOM_0042270 PE=4 SV=1
Cotton_A_30947	Gorai.013G110800.1	39.74	3.32	tr|O24329|O24329_RICCO Putative uncharacterized protein OS=Ricinus communis GN=RCOM_0925040 PE=2 SV=1
Cotton_A_24006	Gorai.004G021000.1	2.27	0.19	tr|A5BJ29|A5BJ29_VITVI Putative uncharacterized protein OS=Vitis vinifera GN=VITISV_041201 PE=4 SV=1
Cotton_A_07682	Gorai.007G086600.2	8.93	0.75	tr|B9RD19|B9RD19_RICCO Homeobox protein, putative OS=Ricinus communis GN=RCOM_1608820 PE=4 SV=1
Cotton_A_35296	Gorai.008G095400.5	18.67	1.57	tr|E0CTR9|E0CTR9_VITVI Putative uncharacterized protein OS=Vitis vinifera GN=VIT_12s0028g02170 PE=4 SV=1
Cotton_A_34735	Gorai.005G156000.2	12.84	1.08	tr|B9HYJ6|B9HYJ6_POPTR Uncharacterized protein OS=Populus trichocarpa GN=POPTR_0011s03280g PE=3 SV=2
Cotton_A_25324	Gorai.002G044300.2	32.87	2.77	tr|B9SR72|B9SR72_RICCO Hydrolase, hydrolyzing O-glycosyl compounds, putative OS=Ricinus communis GN=RCOM_1182890 PE=4 SV=1
Cotton_A_37685	Gorai.004G020400.2	9.83	0.83	tr|B9RTE8|B9RTE8_RICCO Putative uncharacterized protein OS=Ricinus communis GN=RCOM_0909010 PE=4 SV=1
Cotton_A_19986	Gorai.011G127700.1	14.92	1.26	tr|B9IGS7|B9IGS7_POPTR Zinc finger family protein OS=Populus trichocarpa GN=POPTR_0016s14320g PE=4 SV=2
Cotton_A_31712	Gorai.012G071600.2	3.67	0.31	tr|B9HTH2|B9HTH2_POPTR Uncharacterized protein OS=Populus trichocarpa GN=POPTR_0010s20970g PE=4 SV=1
Cotton_A_25852	Gorai.005G161500.1	25.63	2.17	tr|B9HJB2|B9HJB2_POPTR Carboxypeptidase OS=Populus trichocarpa GN=POPTR_0008s12860g PE=3 SV=1
Cotton_A_15161	Gorai.011G245000.2	0.59	0.05	tr|B9SLC5|B9SLC5_RICCO Putative uncharacterized protein OS=Ricinus communis GN=RCOM_0626470 PE=4 SV=1
Cotton_A_13189	Gorai.008G260800.1	0.59	0.05	tr|D7TVU3|D7TVU3_VITVI Putative uncharacterized protein OS=Vitis vinifera GN=VIT_02s0025g02920 PE=4 SV=1
Cotton_A_07833	Gorai.006G136200.1	4.95	0.42	tr|B9T5B7|B9T5B7_RICCO Glycosyltransferase, putative OS=Ricinus communis GN=RCOM_0769470 PE=4 SV=1
Cotton_A_12874	Gorai.013G201900.1	3.18	0.27	tr|E0CT66|E0CT66_VITVI Putative uncharacterized protein OS=Vitis vinifera GN=VIT_19s0014g05310 PE=4 SV=1
Cotton_A_11417	Gorai.008G058900.1	8.83	0.75	tr|B9SYW7|B9SYW7_RICCO Transcription regulator, putative OS=Ricinus communis GN=RCOM_0012910 PE=4 SV=1
Cotton_A_03844	Gorai.011G022100.2	14.32	1.22	tr|Q4JLV7|Q4JLV7_GOSHI Fiber expressed protein OS=Gossypium hirsutum PE=2 SV=1
Cotton_A_03921	Gorai.011G029900.1	17.09	1.46	tr|B9N3J0|B9N3J0_POPTR Uncharacterized protein OS=Populus trichocarpa GN=POPTR_0011s05620g PE=4 SV=1
Cotton_A_09544	Gorai.001G118500.1	2.22	0.19	tr|Q0WRU5|Q0WRU5_ARATH Aspartyl protease family protein OS=Arabidopsis thaliana GN=At5g22850 PE=2 SV=1
Cotton_A_02370	Gorai.007G017200.1	0.7	0.06	tr|B2KL74|B2KL74_VITVI NDR1/HIN1-like protein OS=Vitis vinifera PE=2 SV=1
Cotton_A_14832	Gorai.007G313900.1	0.35	0.03	tr|B9I0B2|B9I0B2_POPTR RabGAP/TBC domain-containing family protein OS=Populus trichocarpa GN=POPTR_0011s13860g PE=4 SV=2
Cotton_A_39449	Gorai.002G162400.1	4.78	0.41	tr|B9MTD1|B9MTD1_POPTR Uncharacterized protein OS=Populus trichocarpa GN=POPTR_0006s12850g PE=4 SV=1
Cotton_A_30871	Gorai.008G012200.1	0.93	0.08	tr|B9RKW1|B9RKW1_RICCO Organic anion transporter, putative OS=Ricinus communis GN=RCOM_1563490 PE=4 SV=1
Cotton_A_23681	Gorai.006G091500.1	25.69	2.21	tr|A9PEB6|A9PEB6_POPTR Putative uncharacterized protein OS=Populus trichocarpa PE=2 SV=1
Cotton_A_39398	Gorai.012G111800.1	23.71	2.04	tr|B9IG52|B9IG52_POPTR Uncharacterized protein OS=Populus trichocarpa GN=POPTR_0016s11900g PE=4 SV=1
Cotton_A_24070	Gorai.006G163300.2	14.51	1.25	tr|A5AXG4|A5AXG4_VITVI Putative uncharacterized protein OS=Vitis vinifera GN=VITISV_040968 PE=3 SV=1
Cotton_A_24278	Gorai.003G072100.1	14.74	1.27	tr|A9PIA0|A9PIA0_POPTR Putative uncharacterized protein OS=Populus trichocarpa PE=2 SV=1
Cotton_A_10326	Gorai.001G008400.1	4.64	0.4	tr|D6N3H0|D6N3H0_GOSHI RNA helicase-like protein OS=Gossypium hirsutum PE=2 SV=1
Cotton_A_06169	Gorai.008G179100.2	44.02	3.8	tr|B9I7R0|B9I7R0_POPTR 19S proteosome subunit 9 family protein OS=Populus trichocarpa GN=POPTR_0013s02100g PE=4 SV=1
Cotton_A_18056	Gorai.010G082300.1	31.85	2.75	tr|B9H8W6|B9H8W6_POPTR Uncharacterized protein OS=Populus trichocarpa GN=POPTR_0006s15540g PE=4 SV=1
Cotton_A_23601	Gorai.003G162500.1	0.81	0.07	tr|B9RC22|B9RC22_RICCO MATE efflux family protein OS=Ricinus communis GN=RCOM_1683800 PE=3 SV=1
Cotton_A_24656	Gorai.001G107600.2	326.86	28.26	tr|C6TBI3|C6TBI3_SOYBN Putative uncharacterized protein OS=Glycine max PE=2 SV=1
Cotton_A_14100	Gorai.001G150600.1	234.73	20.35	tr|Q9FLV1|Q9FLV1_ARATH 60S acidic ribosomal family protein OS=Arabidopsis thaliana GN=At5g24510 PE=2 SV=1
Cotton_A_31665	Gorai.001G211300.1	0.46	0.04	tr|B9H842|B9H842_POPTR GDSL-motif lipase/hydrolase family protein OS=Populus trichocarpa GN=POPTR_0005s22670g PE=4 SV=2
Cotton_A_00946	Gorai.013G021500.1	0.69	0.06	tr|B9GGJ0|B9GGJ0_POPTR Uncharacterized protein OS=Populus trichocarpa GN=POPTR_0001s46700g PE=4 SV=2
Cotton_A_10110	Gorai.011G295200.2	7.93	0.69	tr|B9T6B9|B9T6B9_RICCO Pentatricopeptide repeat-containing protein, putative OS=Ricinus communis GN=RCOM_0237710 PE=4 SV=1
Cotton_A_01258	Gorai.009G054500.1	137.09	11.95	tr|Q38JC2|Q38JC2_GOSAR Temperature-induced lipocalin OS=Gossypium arboreum GN=TIL PE=2 SV=1
Cotton_A_32192	Gorai.008G112900.1	7.67	0.67	tr|B9RD77|B9RD77_RICCO 14 kDa proline-rich protein DC2.15, putative OS=Ricinus communis GN=RCOM_1610710 PE=4 SV=1
Cotton_A_33880	Gorai.011G187400.1	1.03	0.09	tr|B7FGW2|B7FGW2_MEDTR Uncharacterized protein OS=Medicago truncatula PE=2 SV=1
Cotton_A_15037	Gorai.007G289200.1	30.52	2.67	tr|D7TI61|D7TI61_VITVI Putative uncharacterized protein OS=Vitis vinifera GN=VIT_08s0007g07450 PE=4 SV=1
Cotton_A_06417	Gorai.012G144900.1	10.83	0.95	tr|B9NHD6|B9NHD6_POPTR Chain H family protein OS=Populus trichocarpa GN=POPTR_0001s29080g PE=3 SV=1
Cotton_A_39138	Gorai.008G137300.1	0.57	0.05	tr|Q94JN5|Q94JN5_GOSHI Myb-like transcription factor Myb 5 OS=Gossypium hirsutum PE=4 SV=1
Cotton_A_18545	Gorai.003G133500.1	88.11	7.75	tr|B9T784|B9T784_RICCO Putative uncharacterized protein OS=Ricinus communis GN=RCOM_0367110 PE=4 SV=1
Cotton_A_11719	Gorai.012G183100.2	31.25	2.75	tr|B9S7E0|B9S7E0_RICCO Putative uncharacterized protein OS=Ricinus communis GN=RCOM_0778050 PE=4 SV=1
Cotton_A_06698	Gorai.002G104900.1	16.66	1.47	tr|A5B787|A5B787_VITVI Putative uncharacterized protein OS=Vitis vinifera GN=VITISV_039591 PE=4 SV=1
Cotton_A_26836	Gorai.013G060500.1	3.06	0.27	tr|B9GUX7|B9GUX7_POPTR UDP-glucuronosyltransferase family protein OS=Populus trichocarpa GN=POPTR_0002s09860g PE=4 SV=1
Cotton_A_28822	Gorai.003G051800.1	46.58	4.12	tr|A6N928|A6N928_VITLA Glycosyltransferase OS=Vitis labrusca PE=2 SV=1
Cotton_A_17939	Gorai.013G165700.1	5.31	0.47	tr|B9SIF3|B9SIF3_RICCO Putative uncharacterized protein OS=Ricinus communis GN=RCOM_1255590 PE=4 SV=1
Cotton_A_17299	Gorai.002G137400.1	17.62	1.56	tr|D6BV79|D6BV79_POPCN Amino acid permease 6 (Fragment) OS=Populus canescens GN=AAP6 PE=2 SV=1
Cotton_A_14276	Gorai.004G178900.2	16.24	1.44	tr|B9S1K7|B9S1K7_RICCO Putative uncharacterized protein OS=Ricinus communis GN=RCOM_0865870 PE=4 SV=1
Cotton_A_12057	Gorai.006G171200.1	166.77	14.82	tr|A5B8W9|A5B8W9_VITVI Putative uncharacterized protein OS=Vitis vinifera GN=VIT_08s0007g00710 PE=4 SV=1
Cotton_A_11775	Gorai.011G083900.2	120.44	10.71	tr|A7KNZ7|A7KNZ7_GOSAR DNA binding protein-like protein (Fragment) OS=Gossypium arboreum PE=2 SV=1
Cotton_A_23460	Gorai.012G059300.1	7.51	0.67	tr|C9WF08|C9WF08_GOSHI Peroxidase OS=Gossypium hirsutum GN=POX9 PE=2 SV=1
Cotton_A_04517	Gorai.009G260800.1	0.56	0.05	tr|Q6TDS6|Q6TDS6_GOSAR Laccase OS=Gossypium arboreum GN=Lac1 PE=2 SV=1
Cotton_A_18743	Gorai.009G270400.1	12.43	1.11	tr|A5CAI9|A5CAI9_VITVI Putative uncharacterized protein OS=Vitis vinifera GN=VIT_18s0001g13980 PE=4 SV=1
Cotton_A_39244	Gorai.001G192300.1	355.73	31.81	tr|B9T0C1|B9T0C1_RICCO Chlorophyll A/B binding protein, putative OS=Ricinus communis GN=RCOM_0483250 PE=4 SV=1
Cotton_A_26750	Gorai.011G201700.1	11.91	1.07	tr|B9HIM1|B9HIM1_POPTR Uncharacterized protein OS=Populus trichocarpa GN=POPTR_0008s10310g PE=4 SV=1
Cotton_A_12747	Gorai.009G252300.5	9.23	0.83	tr|B9GTM5|B9GTM5_POPTR Serine carboxypeptidase S10 family protein OS=Populus trichocarpa GN=POPTR_0002s07260g PE=4 SV=1
Cotton_A_02903	Gorai.010G166900.1	1	0.09	tr|D6QXI4|D6QXI4_GOSHI 9-cis-epoxycarotenoid dioxygenase OS=Gossypium hirsutum PE=2 SV=1
Cotton_A_26935	Gorai.007G056300.1	1.22	0.11	tr|B9SGY6|B9SGY6_RICCO LOB domain-containing protein, putative OS=Ricinus communis GN=RCOM_0578520 PE=4 SV=1
Cotton_A_10362	Gorai.001G004900.1	6.32	0.57	tr|B9ILL5|B9ILL5_POPTR Uncharacterized protein OS=Populus trichocarpa GN=POPTR_0018s05860g PE=4 SV=1
Cotton_A_05382	Gorai.009G135400.2	13.12	1.19	tr|B9RQJ3|B9RQJ3_RICCO Cytochrome c-type biogenesis protein cycL, putative OS=Ricinus communis GN=RCOM_1493350 PE=4 SV=1
Cotton_A_04445	Gorai.003G076000.3	5.18	0.47	tr|A5BHT6|A5BHT6_VITVI Putative uncharacterized protein OS=Vitis vinifera GN=VIT_02s0025g02310 PE=4 SV=1
Cotton_A_38531	Gorai.013G088400.1	43.47	3.95	tr|A2Q123|A2Q123_HUMLU Putative transcription factor OS=Humulus lupulus GN=HlMIXTA1 PE=2 SV=1
Cotton_A_05724	Gorai.001G012300.1	0.33	0.03	tr|C0KWU4|C0KWU4_GOSHI Cytokinin oxidase/dehydrogenase OS=Gossypium hirsutum GN=CKX PE=2 SV=1
Cotton_A_21091	Gorai.009G317500.1	0.33	0.03	tr|B1Q4U3|B1Q4U3_BRUGY Ankyrin repeat protein OS=Bruguiera gymnorhiza PE=2 SV=1
Cotton_A_04771	Gorai.002G087200.1	0.99	0.09	tr|D7LJ76|D7LJ76_ARALL Glycosyltransferase OS=Arabidopsis lyrata subsp. lyrata GN=DOGT1 PE=3 SV=1
Cotton_A_41300	Gorai.002G157300.1	2.97	0.27	tr|B9SVZ0|B9SVZ0_RICCO Putative uncharacterized protein OS=Ricinus communis GN=RCOM_0225680 PE=4 SV=1
Cotton_A_23481	Gorai.009G220500.1	0.22	0.02	tr|E0CP16|E0CP16_VITVI Putative uncharacterized protein OS=Vitis vinifera GN=VIT_18s0001g09020 PE=4 SV=1
Cotton_A_32227	Gorai.010G214600.1	5.6	0.51	tr|B9GXA8|B9GXA8_POPTR Uncharacterized protein OS=Populus trichocarpa GN=POPTR_0003s19010g PE=4 SV=2
Cotton_A_21710	Gorai.005G232900.1	210.5	19.23	tr|A5C9I9|A5C9I9_VITVI Putative uncharacterized protein OS=Vitis vinifera GN=VITISV_021844 PE=4 SV=1
Cotton_A_17364	Gorai.008G261600.1	6.23	0.57	tr|B9RYY5|B9RYY5_RICCO Putative uncharacterized protein OS=Ricinus communis GN=RCOM_1314880 PE=4 SV=1
Cotton_A_26113	Gorai.003G040200.1	667.07	61.09	tr|F2E7L1|F2E7L1_HORVD Histone H4 OS=Hordeum vulgare var. distichum PE=2 SV=1
Cotton_A_30034	Gorai.012G109900.1	2.62	0.24	tr|B9HC76|B9HC76_POPTR Laccase OS=Populus trichocarpa GN=POPTR_0006s09520g PE=3 SV=1
Cotton_A_34020	Gorai.007G232900.2	35.02	3.21	tr|B9T070|B9T070_RICCO Putative uncharacterized protein OS=Ricinus communis GN=RCOM_0768760 PE=4 SV=1
Cotton_A_23650	Gorai.008G009300.1	38.24	3.51	tr|B9S3V1|B9S3V1_RICCO Putative uncharacterized protein OS=Ricinus communis GN=RCOM_0555430 PE=4 SV=1
Cotton_A_02974	Gorai.007G151500.1	282.46	25.97	tr|B7FHF6|B7FHF6_MEDTR Uncharacterized protein OS=Medicago truncatula PE=2 SV=1
Cotton_A_40169	Gorai.004G085900.1	38.6	3.55	tr|A4KA30|A4KA30_GOSHI Transport inhibitor response 1 OS=Gossypium hirsutum GN=TIR1 PE=2 SV=1
Cotton_A_38890	Gorai.003G025200.1	10.85	1	tr|B9SC67|B9SC67_RICCO Putative uncharacterized protein OS=Ricinus communis GN=RCOM_1408320 PE=4 SV=1
Cotton_A_10177	Gorai.002G238900.1	84.62	7.81	tr|D7TJ87|D7TJ87_VITVI Putative uncharacterized protein OS=Vitis vinifera GN=VIT_08s0007g03130 PE=4 SV=1
Cotton_A_08552	Gorai.013G154100.1	1243.38	114.87	tr|Q71CZ4|Q71CZ4_OROCE Histone H3 OS=Orobanche cernua var. cumana PE=2 SV=1
Cotton_A_10746	Gorai.008G022700.1	1.19	0.11	tr|B9GHT0|B9GHT0_POPTR Uncharacterized protein OS=Populus trichocarpa GN=POPTR_0001s30720g PE=4 SV=1
Cotton_A_24665	Gorai.001G106700.1	2.38	0.22	tr|B9HPA6|B9HPA6_POPTR 17.5 kd heat shock family protein OS=Populus trichocarpa GN=POPTR_0009s04410g PE=3 SV=1
Cotton_A_12140	Gorai.009G442300.3	17.63	1.63	tr|B9STZ8|B9STZ8_RICCO Adenylyltransferase and sulfurtransferase MOCS3 OS=Ricinus communis GN=MOCS3 PE=3 SV=1
Cotton_A_28889	Gorai.013G154100.1	1240.49	114.87	tr|Q71CZ4|Q71CZ4_OROCE Histone H3 OS=Orobanche cernua var. cumana PE=2 SV=1
Cotton_A_18650	Gorai.012G172900.1	436.89	40.55	tr|A9PAW0|A9PAW0_POPTR Uncharacterized protein OS=Populus trichocarpa GN=POPTR_0016s06950g PE=2 SV=1
Cotton_A_04940	Gorai.010G251200.1	3.76	0.35	tr|E0CVP7|E0CVP7_VITVI Putative uncharacterized protein OS=Vitis vinifera GN=VIT_10s0116g01180 PE=4 SV=1
Cotton_A_14117	Gorai.012G178200.2	29	2.7	tr|B9T576|B9T576_RICCO Ankyrin repeat-containing protein, putative OS=Ricinus communis GN=RCOM_0446110 PE=4 SV=1
Cotton_A_25392	Gorai.003G186200.1	32.51	3.03	tr|B9MU88|B9MU88_POPTR 26S proteasome regulatory subunit family protein OS=Populus trichocarpa GN=POPTR_0001s01760g PE=4 SV=1
Cotton_A_18951	Gorai.009G147100.1	4.71	0.44	tr|B9GXR9|B9GXR9_POPTR Uncharacterized protein OS=Populus trichocarpa GN=POPTR_0003s06910g PE=4 SV=2
Cotton_A_25769	Gorai.010G114300.1	19.05	1.78	tr|B9HA46|B9HA46_POPTR Uncharacterized protein OS=Populus trichocarpa GN=POPTR_0006s26940g PE=4 SV=1
Cotton_A_07984	Gorai.008G211300.2	7.7	0.72	tr|B9ICC3|B9ICC3_POPTR Uncharacterized protein OS=Populus trichocarpa GN=POPTR_0015s12000g PE=4 SV=2
Cotton_A_32350	Gorai.011G128900.1	6.3	0.59	tr|B9IGR4|B9IGR4_POPTR Uncharacterized protein (Fragment) OS=Populus trichocarpa GN=POPTR_0016s14210g PE=4 SV=2
Cotton_A_17558	Gorai.011G041600.1	6968.26	652.79	tr|C1K5D0|C1K5D0_GOSHI Chloroplast chlorophyll A-B binding protein OS=Gossypium hirsutum GN=CBP2 PE=2 SV=1
Cotton_A_08530	Gorai.011G058500.2	24	2.25	tr|C6ZKH5|C6ZKH5_GOSAR ELF4-like protein OS=Gossypium arboreum GN=F383_07011 PE=2 SV=1
Cotton_A_11777	Gorai.011G083600.1	4.16	0.39	tr|D7U123|D7U123_VITVI Putative uncharacterized protein OS=Vitis vinifera GN=VIT_09s0002g06800 PE=4 SV=1
Cotton_A_03774	Gorai.007G159100.1	20.57	1.93	tr|B9GQQ7|B9GQQ7_POPTR YGGT family protein OS=Populus trichocarpa GN=POPTR_0002s25170g PE=4 SV=2
Cotton_A_05819	Gorai.004G265900.1	2.45	0.23	tr|Q6UNK7|Q6UNK7_GOSHI Peroxidase OS=Gossypium hirsutum GN=pod9 PE=2 SV=1
Cotton_A_15480	Gorai.007G080400.1	22.69	2.14	tr|D0VBC0|D0VBC0_VITVI Chorismate mutase 02 OS=Vitis vinifera GN=VIT_14s0108g01330 PE=2 SV=2
Cotton_A_17493	Gorai.010G230800.1	0.53	0.05	tr|B9RQ85|B9RQ85_RICCO BRASSINOSTEROID INSENSITIVE 1-associated receptor kinase 1, putative OS=Ricinus communis GN=RCOM_1486330 PE=3 SV=1
Cotton_A_06641	Gorai.007G359300.1	1229.93	116.14	tr|B9SL72|B9SL72_RICCO Putative uncharacterized protein OS=Ricinus communis GN=RCOM_0091370 PE=4 SV=1
Cotton_A_05966	Gorai.001G242500.1	0.74	0.07	tr|B9S4R9|B9S4R9_RICCO DNA binding protein, putative OS=Ricinus communis GN=RCOM_0991590 PE=4 SV=1
Cotton_A_03499	Gorai.012G114100.1	96.62	9.14	tr|B9IG96|B9IG96_POPTR Pyridoxin biosynthesis PDX1-like protein 3 OS=Populus trichocarpa GN=POPTR_0016s12370g PE=3 SV=1
Cotton_A_21415	Gorai.003G040200.1	644.91	61.09	tr|F2E7L1|F2E7L1_HORVD Histone H4 OS=Hordeum vulgare var. distichum PE=2 SV=1
Cotton_A_16570	Gorai.006G076000.2	7.6	0.72	tr|A9PEX6|A9PEX6_POPTR Putative uncharacterized protein OS=Populus trichocarpa PE=2 SV=1
Cotton_A_18530	Gorai.003G135200.1	27.1	2.57	tr|B9SZF6|B9SZF6_RICCO RNA and export factor binding protein, putative OS=Ricinus communis GN=RCOM_0983290 PE=4 SV=1
Cotton_A_14081	Gorai.001G148800.2	3.37	0.32	tr|B9I991|B9I991_POPTR Uncharacterized protein OS=Populus trichocarpa GN=POPTR_0014s10620g PE=4 SV=1
Cotton_A_25581	Gorai.009G172800.1	8.95	0.85	tr|Q4JLV7|Q4JLV7_GOSHI Fiber expressed protein OS=Gossypium hirsutum PE=2 SV=1
Cotton_A_34474	Gorai.002G172500.1	8.42	0.8	tr|B9SJ23|B9SJ23_RICCO Putative uncharacterized protein OS=Ricinus communis GN=RCOM_0597970 PE=4 SV=1
Cotton_A_15941	Gorai.012G070300.2	143.52	13.65	tr|A5BXV1|A5BXV1_VITVI Putative uncharacterized protein OS=Vitis vinifera GN=VIT_13s0019g01240 PE=3 SV=1
Cotton_A_03495	Gorai.009G327600.1	1.47	0.14	tr|A5B8I5|A5B8I5_VITVI Putative uncharacterized protein OS=Vitis vinifera GN=VITISV_025708 PE=4 SV=1
Cotton_A_04352	Gorai.005G007600.1	28.26	2.7	tr|B9SV00|B9SV00_RICCO Acetolactate synthase, putative OS=Ricinus communis GN=RCOM_0605940 PE=4 SV=1
Cotton_A_36301	Gorai.006G075500.2	10.46	1	tr|B9ST87|B9ST87_RICCO 4-hydroxy-4-methyl-2-oxoglutarate aldolase OS=Ricinus communis GN=RCOM_0364170 PE=3 SV=1
Cotton_A_07500	Gorai.011G086800.1	3.76	0.36	tr|B9GGI8|B9GGI8_POPTR Uncharacterized protein OS=Populus trichocarpa GN=POPTR_0001s46690g PE=4 SV=2
Cotton_A_14416	Gorai.007G110300.1	14.4	1.38	tr|B9SBE6|B9SBE6_RICCO Putative uncharacterized protein OS=Ricinus communis GN=RCOM_0716650 PE=4 SV=1
Cotton_A_02798	Gorai.010G036300.1	17.2	1.65	tr|B9RJU0|B9RJU0_RICCO Transcription factor, putative OS=Ricinus communis GN=RCOM_1038720 PE=4 SV=1
Cotton_A_13287	Gorai.001G132600.1	218.16	20.94	tr|D7SS66|D7SS66_VITVI Putative uncharacterized protein OS=Vitis vinifera GN=VIT_09s0054g00010 PE=3 SV=1
Cotton_A_15727	Gorai.013G009800.1	44.74	4.3	tr|A5C347|A5C347_VITVI Putative uncharacterized protein OS=Vitis vinifera GN=VIT_17s0000g05650 PE=4 SV=1
Cotton_A_30128	Gorai.008G161700.1	429.86	41.32	tr|B9RAQ3|B9RAQ3_RICCO Putative uncharacterized protein OS=Ricinus communis GN=RCOM_1507830 PE=4 SV=1
Cotton_A_31680	Gorai.010G123700.1	57.63	5.54	tr|B9SPQ4|B9SPQ4_RICCO Structural molecule, putative OS=Ricinus communis GN=RCOM_0204940 PE=4 SV=1
Cotton_A_14024	Gorai.009G042900.1	0.83	0.08	tr|B9RQS6|B9RQS6_RICCO Nutrient reservoir, putative OS=Ricinus communis GN=RCOM_0706280 PE=4 SV=1
Cotton_A_28401	Gorai.008G065900.1	96.46	9.3	tr|A9PF83|A9PF83_POPTR S-adenosyl-L-methionine:salicylic acid carboxyl methyltransferase OS=Populus trichocarpa GN=SAMT PE=2 SV=1
Cotton_A_35650	Gorai.010G159300.1	1.45	0.14	tr|B9H2I3|B9H2I3_POPTR Dof zinc finger protein DOF2.3 OS=Populus trichocarpa GN=POPTR_0004s05580g PE=4 SV=1
Cotton_A_24708	Gorai.011G226100.3	6.3	0.61	tr|D7TA80|D7TA80_VITVI Putative uncharacterized protein OS=Vitis vinifera GN=VIT_01s0010g00590 PE=3 SV=1
Cotton_A_31180	Gorai.007G289900.1	17.83	1.73	tr|B9I5Y1|B9I5Y1_POPTR Uncharacterized protein OS=Populus trichocarpa GN=POPTR_0013s05470g PE=4 SV=1
Cotton_A_03031	Gorai.013G238700.1	3.39	0.33	tr|B9IKS3|B9IKS3_POPTR Uncharacterized protein OS=Populus trichocarpa GN=POPTR_0018s01190g PE=3 SV=1
Cotton_A_34532	Gorai.006G250900.3	2.67	0.26	tr|B9SQS7|B9SQS7_RICCO Auxin-responsive protein OS=Ricinus communis GN=RCOM_1217330 PE=3 SV=1
Cotton_A_29651	Gorai.009G188500.3	17.24	1.68	tr|B9H5F8|B9H5F8_POPTR Uncharacterized protein OS=Populus trichocarpa GN=POPTR_0005s27080g PE=4 SV=2
Cotton_A_16668	Gorai.009G276800.1	40.11	3.91	tr|B9MVY8|B9MVY8_POPTR Uncharacterized protein OS=Populus trichocarpa GN=POPTR_0014s02030g PE=4 SV=1
Cotton_A_15089	Gorai.009G119500.5	17.23	1.68	tr|A9PI41|A9PI41_POPTR Uncharacterized protein OS=Populus trichocarpa GN=POPTR_0008s00470g PE=2 SV=1
Cotton_A_31764	Gorai.004G247100.1	5.23	0.51	tr|B9MZB6|B9MZB6_POPTR Uncharacterized protein OS=Populus trichocarpa GN=POPTR_0005s05760g PE=4 SV=1
Cotton_A_18735	Gorai.009G269700.1	0.82	0.08	tr|B9R8B4|B9R8B4_RICCO Receptor protein kinase CLAVATA1, putative OS=Ricinus communis GN=RCOM_1598420 PE=4 SV=1
Cotton_A_19912	Gorai.001G060600.1	0.41	0.04	tr|B9MVT1|B9MVT1_POPTR Uncharacterized protein OS=Populus trichocarpa GN=POPTR_0014s02640g PE=4 SV=1
Cotton_A_03965	Gorai.011G034000.1	4.2	0.41	tr|B9H2J1|B9H2J1_POPTR Uncharacterized protein OS=Populus trichocarpa GN=POPTR_0004s05490g PE=4 SV=1
Cotton_A_28873	Gorai.001G261200.2	40.64	3.97	tr|B9RUU4|B9RUU4_RICCO Peptidyl-prolyl cis-trans isomerase, putative OS=Ricinus communis GN=RCOM_0850710 PE=4 SV=1
Cotton_A_18461	Gorai.010G047600.1	31.25	3.06	tr|D7KUM3|D7KUM3_ARALL Putative uncharacterized protein OS=Arabidopsis lyrata subsp. lyrata GN=ARALYDRAFT_476938 PE=3 SV=1
Cotton_A_13431	Gorai.006G156200.1	31.63	3.1	tr|B9SRU8|B9SRU8_RICCO Zinc finger protein, putative OS=Ricinus communis GN=RCOM_0516190 PE=4 SV=1
Cotton_A_03648	Gorai.001G054800.1	3.05	0.3	tr|A5BWH9|A5BWH9_VITVI Putative uncharacterized protein OS=Vitis vinifera GN=VITISV_009551 PE=3 SV=1
Cotton_A_40125	Gorai.001G178000.5	8.54	0.84	tr|B9GS07|B9GS07_POPTR Armadillo/beta-catenin repeat family protein OS=Populus trichocarpa GN=POPTR_0002s03870g PE=4 SV=1
Cotton_A_32559	Gorai.011G223300.2	87.7	8.63	tr|B2CM15|B2CM15_SOLCH Nascent polypeptide associated complex alpha OS=Solanum chacoense PE=2 SV=1
Cotton_A_02381	Gorai.007G016100.1	23.15	2.28	tr|B9RPI1|B9RPI1_RICCO Protein yippee-like OS=Ricinus communis GN=RCOM_1377370 PE=3 SV=1
Cotton_A_21260	Gorai.011G207500.1	237.17	23.36	tr|Q9SWS9|Q9SWS9_PEA Ribosomal protein S26 OS=Pisum sativum GN=RPS26 PE=2 SV=1
Cotton_A_33338	Gorai.013G084000.1	282.71	27.85	tr|Q5ZGH7|Q5ZGH7_RICCO Putative uncharacterized protein OS=Ricinus communis PE=2 SV=1
Cotton_A_30316	Gorai.010G205400.1	126.15	12.43	tr|Q2QXT9|Q2QXT9_ORYSJ GRF zinc finger family protein OS=Oryza sativa subsp. japonica GN=LOC_Os12g04920 PE=4 SV=1
Cotton_A_14286	Gorai.007G349600.1	3.54	0.35	tr|B9RFV3|B9RFV3_RICCO Putative uncharacterized protein OS=Ricinus communis GN=RCOM_1437500 PE=4 SV=1
Cotton_A_37145	Gorai.004G135500.1	0.91	0.09	tr|B9RCP0|B9RCP0_RICCO Serine-threonine protein kinase, putative OS=Ricinus communis GN=RCOM_1691050 PE=4 SV=1
Cotton_A_05456	Gorai.007G367100.1	32.25	3.19	tr|E9JFV5|E9JFV5_JATCU Ubiquitin-conjugating family protein OS=Jatropha curcas PE=2 SV=1
Cotton_A_38636	Gorai.011G172500.1	3.74	0.37	tr|B9HUA1|B9HUA1_POPTR Basic helix-loop-helix family protein OS=Populus trichocarpa GN=POPTR_0010s08360g PE=4 SV=1
Cotton_A_22550	Gorai.004G084700.1	715.13	70.75	tr|B9S3Z3|B9S3Z3_RICCO Histone H2A OS=Ricinus communis GN=RCOM_0557200 PE=3 SV=1
Cotton_A_26904	Gorai.012G163300.2	12.6	1.25	tr|B9RZD6|B9RZD6_RICCO Protein ariadne-1, putative OS=Ricinus communis GN=RCOM_0938350 PE=4 SV=1
Cotton_A_22802	Gorai.005G152800.2	22.56	2.24	tr|B9SNG7|B9SNG7_RICCO Tho2 protein, putative OS=Ricinus communis GN=RCOM_1148800 PE=4 SV=1
Cotton_A_03157	Gorai.013G225900.1	194.35	19.31	tr|Q2TGZ7|Q2TGZ7_GOSHI Ultraviolet-B-repressible protein (Fragment) OS=Gossypium hirsutum PE=2 SV=1
Cotton_A_09812	Gorai.003G034400.1	33	3.28	tr|B9T173|B9T173_RICCO Receptor protein kinase CLAVATA1, putative OS=Ricinus communis GN=RCOM_0339270 PE=4 SV=1
Cotton_A_01165	Gorai.009G063100.1	5.13	0.51	tr|B9RNV3|B9RNV3_RICCO Putative uncharacterized protein OS=Ricinus communis GN=RCOM_0920860 PE=4 SV=1
Cotton_A_41148	Gorai.010G029500.1	74.5	7.42	tr|B9R6S6|B9R6S6_RICCO Putative uncharacterized protein OS=Ricinus communis GN=RCOM_1584910 PE=4 SV=1
Cotton_A_27479	Gorai.004G067400.2	9.12	0.91	tr|D7TDM6|D7TDM6_VITVI Putative uncharacterized protein OS=Vitis vinifera GN=VIT_13s0158g00160 PE=4 SV=1
Cotton_A_25374	Gorai.006G108900.2	15.53	1.55	tr|C6SWL5|C6SWL5_SOYBN Uncharacterized protein OS=Glycine max PE=2 SV=1
Cotton_A_09570	Gorai.001G120400.1	0.3	0.03	tr|D7SN41|D7SN41_VITVI Putative uncharacterized protein OS=Vitis vinifera GN=VIT_06s0061g01450 PE=4 SV=1
Cotton_A_28422	Gorai.003G164600.1	0.5	0.05	tr|B9GW30|B9GW30_POPTR Phosphate translocator-related family protein OS=Populus trichocarpa GN=POPTR_0003s11790g PE=4 SV=1
Cotton_A_24525	Gorai.005G037800.1	10.53	1.06	tr|D2X9S7|D2X9S7_POPTR Tau class glutathione transferase GSTU43 OS=Populus trichocarpa PE=2 SV=1
Cotton_A_12018	Gorai.006G175600.3	23.71	2.39	tr|O49844|O49844_DAUCA Small GTP-binding protein OS=Daucus carota GN=Dc-Rab8 PE=2 SV=1
Cotton_A_16615	Gorai.006G212000.2	12.59	1.27	tr|D7T282|D7T282_VITVI Putative uncharacterized protein OS=Vitis vinifera GN=VIT_16s0022g00860 PE=4 SV=1
Cotton_A_13714	Gorai.013G140300.1	3.17	0.32	tr|Q9SJW1|Q9SJW1_ARATH Putative uncharacterized protein At2g01050 OS=Arabidopsis thaliana GN=At2g01050 PE=4 SV=1
Cotton_A_15602	Gorai.010G218500.1	0.99	0.1	tr|D7T4D5|D7T4D5_VITVI Putative uncharacterized protein OS=Vitis vinifera GN=VIT_13s0067g02850 PE=3 SV=1
Cotton_A_38376	Gorai.010G136400.2	11.18	1.13	tr|B9SMT7|B9SMT7_RICCO Ccr4-associated factor, putative OS=Ricinus communis GN=RCOM_0470900 PE=4 SV=1
Cotton_A_32062	Gorai.001G222400.1	13.05	1.32	tr|B8YBD2|B8YBD2_GOSHI Fascilin-like arabinogalactan protein OS=Gossypium hirsutum GN=FLA PE=2 SV=1
Cotton_A_37300	Gorai.005G127000.1	6.72	0.68	tr|B9GNN7|B9GNN7_POPTR Transducin-related family protein OS=Populus trichocarpa GN=POPTR_0002s11830g PE=4 SV=1
Cotton_A_08579	Gorai.011G053500.1	0.79	0.08	tr|B9GLR9|B9GLR9_POPTR Uncharacterized protein OS=Populus trichocarpa GN=POPTR_0001s07480g PE=4 SV=2
Cotton_A_28480	Gorai.007G219100.1	2.17	0.22	tr|B9SG22|B9SG22_RICCO Cytochrome P450, putative OS=Ricinus communis GN=RCOM_1154590 PE=3 SV=1
Cotton_A_40062	Gorai.001G192300.1	313.73	31.81	tr|B9T0C1|B9T0C1_RICCO Chlorophyll A/B binding protein, putative OS=Ricinus communis GN=RCOM_0483250 PE=4 SV=1
Cotton_A_12383	Gorai.009G159100.1	2.76	0.28	tr|B9I133|B9I133_POPTR Uncharacterized protein OS=Populus trichocarpa GN=POPTR_0011s03090g PE=4 SV=2
Cotton_A_28139	Gorai.002G075700.2	5.81	0.59	tr|B9T639|B9T639_RICCO Putative uncharacterized protein OS=Ricinus communis GN=RCOM_0380540 PE=4 SV=1
Cotton_A_12691	Gorai.002G112400.3	45.17	4.59	tr|B9R8U2|B9R8U2_RICCO Transcription factor, putative OS=Ricinus communis GN=RCOM_1602230 PE=4 SV=1
Cotton_A_25193	Gorai.006G100700.2	26.76	2.72	tr|D7U0V9|D7U0V9_VITVI Putative uncharacterized protein OS=Vitis vinifera GN=VIT_09s0002g05950 PE=4 SV=1
Cotton_A_17194	Gorai.013G053700.1	0.59	0.06	tr|D7L7H5|D7L7H5_ARALL Putative uncharacterized protein OS=Arabidopsis lyrata subsp. lyrata GN=ARALYDRAFT_342773 PE=4 SV=1
Cotton_A_16600	Gorai.006G213700.1	7.57	0.77	tr|B9T533|B9T533_RICCO Putative uncharacterized protein OS=Ricinus communis GN=RCOM_0211550 PE=4 SV=1
Cotton_A_26435	Gorai.007G126200.1	2.26	0.23	tr|B9I9P0|B9I9P0_POPTR Uncharacterized protein OS=Populus trichocarpa GN=POPTR_0014s12080g PE=4 SV=1
Cotton_A_30901	Gorai.005G129600.1	9.52	0.97	tr|B9RWD9|B9RWD9_RICCO Putative uncharacterized protein OS=Ricinus communis GN=RCOM_1018430 PE=4 SV=1
Cotton_A_19752	Gorai.013G033400.3	7.26	0.74	tr|B9H0W3|B9H0W3_POPTR Uncharacterized protein (Fragment) OS=Populus trichocarpa GN=POPTR_0004s16810g PE=4 SV=2
Cotton_A_32705	Gorai.001G157500.1	6.08	0.62	tr|B9I8Q7|B9I8Q7_POPTR Zinc finger family protein OS=Populus trichocarpa GN=POPTR_0014s08670g PE=4 SV=1
Cotton_A_18309	Gorai.012G051000.2	15.19	1.55	tr|B9T3T1|B9T3T1_RICCO Putative uncharacterized protein OS=Ricinus communis GN=RCOM_0169130 PE=4 SV=1
Cotton_A_18822	Gorai.011G192100.2	3.33	0.34	tr|A9P975|A9P975_POPTR Putative uncharacterized protein OS=Populus trichocarpa PE=2 SV=1
Cotton_A_19570	Gorai.004G217900.2	258.28	26.41	tr|C5XX54|C5XX54_SORBI Histone H2A OS=Sorghum bicolor GN=Sb04g025140 PE=3 SV=1
Cotton_A_18515	Gorai.004G239900.1	222.62	22.78	tr|A2Q335|A2Q335_MEDTR Histone H2A OS=Medicago truncatula GN=MTR_7g113160 PE=3 SV=1
Cotton_A_16048	Gorai.003G177600.3	31.51	3.23	tr|A5BGB4|A5BGB4_VITVI Putative uncharacterized protein OS=Vitis vinifera GN=VITISV_002704 PE=4 SV=1
Cotton_A_07032	Gorai.004G227600.1	233.72	23.96	tr|B9RUQ4|B9RUQ4_RICCO 60S ribosomal protein L30, putative OS=Ricinus communis GN=RCOM_0855600 PE=3 SV=1
Cotton_A_00690	Gorai.005G248700.1	15.11	1.55	tr|B3Y023|B3Y023_PRUPE Arginine decarboxylase OS=Prunus persica GN=PpADC PE=2 SV=1
Cotton_A_13322	Gorai.001G129500.1	7.89	0.81	tr|D9ZIX6|D9ZIX6_MALDO DOF domain class transcription factor OS=Malus domestica GN=DOF1 PE=2 SV=1
Cotton_A_14841	Gorai.010G025800.1	2.92	0.3	tr|B9GNP7|B9GNP7_POPTR Uncharacterized protein OS=Populus trichocarpa GN=POPTR_0002s11950g PE=4 SV=2
Cotton_A_14382	Gorai.007G106600.1	5.74	0.59	tr|B9I8V1|B9I8V1_POPTR Uncharacterized protein OS=Populus trichocarpa GN=POPTR_0014s09120g PE=4 SV=1
Cotton_A_04126	Gorai.009G299900.1	1.65	0.17	tr|B9SHS8|B9SHS8_RICCO Auxin-induced protein 5NG4, putative OS=Ricinus communis GN=RCOM_0621350 PE=4 SV=1
Cotton_A_35619	Gorai.002G219600.1	0.97	0.1	tr|B9H767|B9H767_POPTR Uncharacterized protein OS=Populus trichocarpa GN=POPTR_0005s16490g PE=4 SV=1
Cotton_A_21464	Gorai.007G098600.1	47.03	4.85	tr|A7TUG5|A7TUG5_GOSHI AT-hook DNA-binding protein OS=Gossypium hirsutum GN=AT1 PE=2 SV=1
Cotton_A_18875	Gorai.010G073800.1	64.09	6.65	tr|Q9SZD6|Q9SZD6_ARATH Elongation factor Ts OS=Arabidopsis thaliana GN=F19B15.90 PE=2 SV=1
Cotton_A_00847	Gorai.013G031500.2	13.18	1.37	tr|B8QJH0|B8QJH0_BETPN Cytokinin receptor 1 (Fragment) OS=Betula pendula GN=CRE1 PE=2 SV=1
Cotton_A_40911	Gorai.011G159100.1	1.92	0.2	tr|B9RWI9|B9RWI9_RICCO DNA binding protein, putative OS=Ricinus communis GN=RCOM_1019850 PE=4 SV=1
Cotton_A_05142	Gorai.011G051600.1	11.9	1.24	tr|A5BI34|A5BI34_VITVI Putative uncharacterized protein OS=Vitis vinifera GN=VITISV_037547 PE=4 SV=1
Cotton_A_03227	Gorai.004G057700.1	9.5	0.99	tr|D7U3A6|D7U3A6_VITVI Putative uncharacterized protein OS=Vitis vinifera GN=VIT_07s0005g04760 PE=3 SV=1
Cotton_A_01784	Gorai.006G125000.1	1.63	0.17	tr|B9GG64|B9GG64_POPTR Uncharacterized protein OS=Populus trichocarpa GN=POPTR_0001s28040g PE=3 SV=1
Cotton_A_34423	Gorai.003G040200.1	585.2	61.09	tr|F2E7L1|F2E7L1_HORVD Histone H4 OS=Hordeum vulgare var. distichum PE=2 SV=1
Cotton_A_00084	Gorai.002G017600.1	133.58	13.96	tr|B9H851|B9H851_POPTR Photosystem 2 family protein OS=Populus trichocarpa GN=POPTR_0005s22780g PE=3 SV=1
Cotton_A_28712	Gorai.013G069700.1	3.53	0.37	tr|D7TEY3|D7TEY3_VITVI Carboxypeptidase OS=Vitis vinifera GN=VIT_10s0042g01050 PE=3 SV=1
Cotton_A_23679	Gorai.008G006300.1	16.88	1.77	tr|B9GTB1|B9GTB1_POPTR Sugar transporter family protein OS=Populus trichocarpa GN=POPTR_0002s22860g PE=3 SV=2
Cotton_A_02664	Gorai.009G144300.1	6.96	0.73	tr|B9ST52|B9ST52_RICCO Putative uncharacterized protein OS=Ricinus communis GN=RCOM_0683580 PE=4 SV=1
Cotton_A_14619	Gorai.008G145500.1	154.56	16.24	tr|Q7X9S6|Q7X9S6_GOSBA Fiber protein Fb14 OS=Gossypium barbadense PE=2 SV=1
Cotton_A_20211	Gorai.008G167400.1	56.88	5.98	tr|D7KCK8|D7KCK8_ARALL Putative uncharacterized protein OS=Arabidopsis lyrata subsp. lyrata GN=ARALYDRAFT_888880 PE=4 SV=1
Cotton_A_11282	Gorai.009G163300.1	0.38	0.04	tr|B9S990|B9S990_RICCO Cysteine protease, putative OS=Ricinus communis GN=RCOM_1014640 PE=3 SV=1
Cotton_A_22398	Gorai.013G204100.2	5.7	0.6	tr|B9RF17|B9RF17_RICCO Putative uncharacterized protein OS=Ricinus communis GN=RCOM_1430460 PE=4 SV=1
Cotton_A_41130	Gorai.010G109700.1	1.61	0.17	tr|B9H9C1|B9H9C1_POPTR Uncharacterized protein OS=Populus trichocarpa GN=POPTR_0006s25940g PE=3 SV=1
Cotton_A_16166	Gorai.011G096100.1	4.54	0.48	tr|B9RUJ5|B9RUJ5_RICCO Protein P21, putative OS=Ricinus communis GN=RCOM_0853480 PE=4 SV=1
Cotton_A_00564	Gorai.005G261700.1	2.08	0.22	tr|B9H0P5|B9H0P5_POPTR Uncharacterized protein OS=Populus trichocarpa GN=POPTR_0004s16050g PE=4 SV=2
Cotton_A_03229	Gorai.004G057900.1	18.23	1.93	tr|D7U3B8|D7U3B8_VITVI Putative uncharacterized protein OS=Vitis vinifera GN=VIT_07s0005g04950 PE=4 SV=1
Cotton_A_01318	Gorai.008G278300.2	7.36	0.78	tr|B9R9D4|B9R9D4_RICCO Putative uncharacterized protein OS=Ricinus communis GN=RCOM_1496470 PE=4 SV=1
Cotton_A_37388	Gorai.002G263800.2	6.97	0.74	tr|Q1EMR5|Q1EMR5_PLAMJ HMG-protein (Fragment) OS=Plantago major GN=hmg1 PE=2 SV=1
Cotton_A_25884	Gorai.008G127600.1	0.94	0.1	tr|B9I921|B9I921_POPTR Cytochrome P450 78A3p family protein OS=Populus trichocarpa GN=POPTR_0014s09830g PE=3 SV=1
Cotton_A_24630	Gorai.011G111600.1	0.47	0.05	tr|D7LCM7|D7LCM7_ARALL Putative uncharacterized protein OS=Arabidopsis lyrata subsp. lyrata GN=ARALYDRAFT_481063 PE=4 SV=1
Cotton_A_31085	Gorai.008G077300.1	1.22	0.13	tr|B9SC94|B9SC94_RICCO Putative uncharacterized protein OS=Ricinus communis GN=RCOM_1409990 PE=4 SV=1
Cotton_A_08526	Gorai.011G059000.2	9.47	1.01	tr|D7TZS2|D7TZS2_VITVI Putative uncharacterized protein OS=Vitis vinifera GN=VIT_09s0002g01180 PE=4 SV=1
Cotton_A_12733	Gorai.009G253300.1	1.03	0.11	tr|B9SWZ1|B9SWZ1_RICCO Nodulin, putative OS=Ricinus communis GN=RCOM_0490090 PE=4 SV=1
Cotton_A_29170	Gorai.009G309500.1	1.03	0.11	tr|B9T3G7|B9T3G7_RICCO Multicopper oxidase, putative OS=Ricinus communis GN=RCOM_0443120 PE=4 SV=1
Cotton_A_40310	Gorai.001G221300.1	9.82	1.05	tr|B9IAS1|B9IAS1_POPTR Uncharacterized protein OS=Populus trichocarpa GN=POPTR_0014s16360g PE=4 SV=1
Cotton_A_31504	Gorai.004G132200.2	23.75	2.54	tr|B9GL42|B9GL42_POPTR Uncharacterized protein OS=Populus trichocarpa GN=POPTR_0001s10780g PE=4 SV=1
Cotton_A_14996	Gorai.007G285500.3	283.29	30.31	tr|E5GBS0|E5GBS0_CUCME 40S ribosomal protein S24 OS=Cucumis melo subsp. melo PE=3 SV=1
Cotton_A_38141	Gorai.007G252300.2	3.55	0.38	tr|B9I6D8|B9I6D8_POPTR Phagocytosis and cell motility protein ELMO1 OS=Populus trichocarpa GN=POPTR_0013s06530g PE=4 SV=1
Cotton_A_23161	Gorai.013G172800.2	26.06	2.79	tr|C9EHU4|C9EHU4_PONTR TCP4 OS=Poncirus trifoliata PE=2 SV=1
Cotton_A_17045	Gorai.011G100800.1	4.67	0.5	tr|B9HF40|B9HF40_POPTR S-adenosyl-L-methionine:carboxyl methyltransferase family protein OS=Populus trichocarpa GN=POPTR_0007s13250g PE=4 SV=2
Cotton_A_29183	Gorai.007G183500.1	1.12	0.12	tr|Q2HX38|Q2HX38_IPOBA S LINE-type retrotransposon LIb DNA, complete sequence, Insertion at the S14 site OS=Ipomoea batatas PE=4 SV=1
Cotton_A_36757	Gorai.004G201400.1	1.12	0.12	tr|A5CBR6|A5CBR6_VITVI Putative uncharacterized protein OS=Vitis vinifera GN=VIT_00s0323g00070 PE=4 SV=1
Cotton_A_19331	Gorai.007G196900.1	7.08	0.76	tr|D7SP26|D7SP26_VITVI Putative uncharacterized protein OS=Vitis vinifera GN=VIT_04s0023g03030 PE=4 SV=1
Cotton_A_16966	Gorai.004G079200.1	161.17	17.31	tr|A8C1B5|A8C1B5_CITSI PSI reaction center subunit II OS=Citrus sinensis GN=psaDa PE=2 SV=1
Cotton_A_00945	Gorai.013G021600.1	11.26	1.21	tr|B9HTG9|B9HTG9_POPTR Uncharacterized protein OS=Populus trichocarpa GN=POPTR_0010s20930g PE=4 SV=1
Cotton_A_37251	Gorai.007G216300.2	151.55	16.29	tr|E6NU89|E6NU89_JATCU SUMO-conjugating enzyme OS=Jatropha curcas GN=JHL03K20.8 PE=3 SV=1
Cotton_A_21835	Gorai.013G073600.2	1.58	0.17	tr|B9RW78|B9RW78_RICCO Putative uncharacterized protein OS=Ricinus communis GN=RCOM_1176550 PE=4 SV=1
Cotton_A_34387	Gorai.009G341700.1	12.81	1.38	tr|B9SY08|B9SY08_RICCO Putative uncharacterized protein OS=Ricinus communis GN=RCOM_1456130 PE=4 SV=1
Cotton_A_26169	Gorai.009G154000.2	4.36	0.47	tr|A5ATM2|A5ATM2_VITVI Putative uncharacterized protein OS=Vitis vinifera GN=VITISV_042179 PE=4 SV=1
Cotton_A_13780	Gorai.010G191400.1	67.05	7.25	tr|B9GWA9|B9GWA9_POPTR Uncharacterized protein OS=Populus trichocarpa GN=POPTR_0003s20310g PE=4 SV=2
Cotton_A_04548	Gorai.009G263700.2	7.67	0.83	tr|B9T6K9|B9T6K9_RICCO Protein disulfide isomerase, putative OS=Ricinus communis GN=RCOM_0261790 PE=4 SV=1
Cotton_A_23543	Gorai.003G026000.2	40.1	4.34	tr|E6NU86|E6NU86_JATCU JHL03K20.5 protein OS=Jatropha curcas GN=JHL03K20.5 PE=4 SV=1
Cotton_A_28039	Gorai.007G326000.2	7.66	0.83	tr|E0CSA7|E0CSA7_VITVI Putative uncharacterized protein OS=Vitis vinifera GN=VIT_19s0014g01530 PE=3 SV=1
Cotton_A_13405	Gorai.008G193700.1	7.93	0.86	tr|D8UXL3|D8UXL3_JATCU Dof1 protein OS=Jatropha curcas PE=2 SV=1
Cotton_A_16364	Gorai.011G137800.1	21.47	2.33	tr|B9IFV5|B9IFV5_POPTR Membrane-associated 30 kDa family protein OS=Populus trichocarpa GN=POPTR_0016s10670g PE=4 SV=1
Cotton_A_13637	Gorai.009G431200.1	5.25	0.57	tr|A5BWN7|A5BWN7_VITVI Putative uncharacterized protein OS=Vitis vinifera GN=VIT_17s0000g01360 PE=4 SV=1
Cotton_A_10330	Gorai.001G008000.1	2.21	0.24	tr|D7TBI4|D7TBI4_VITVI Putative uncharacterized protein OS=Vitis vinifera GN=VIT_11s0016g03360 PE=4 SV=1
Cotton_A_11625	Gorai.003G160800.1	5.43	0.59	tr|B9RC58|B9RC58_RICCO Putative uncharacterized protein OS=Ricinus communis GN=RCOM_1685470 PE=4 SV=1
Cotton_A_32541	Gorai.005G149800.1	1.84	0.2	tr|B9IAF2|B9IAF2_POPTR Uncharacterized protein OS=Populus trichocarpa GN=POPTR_0014s15150g PE=4 SV=1
Cotton_A_13218	Gorai.008G257700.1	26.49	2.88	tr|B9RYS8|B9RYS8_RICCO Protein MYG1, putative OS=Ricinus communis GN=RCOM_1313110 PE=4 SV=1
Cotton_A_34393	Gorai.009G342500.1	3.86	0.42	tr|B9IA24|B9IA24_POPTR Uncharacterized protein OS=Populus trichocarpa GN=POPTR_0014s13550g PE=4 SV=1
Cotton_A_07358	Gorai.006G220800.1	6.43	0.7	tr|A9PEI4|A9PEI4_POPTR Uncharacterized protein OS=Populus trichocarpa GN=POPTR_0001s14470g PE=2 SV=1
Cotton_A_26323	Gorai.007G295600.1	9.54	1.04	tr|D2X5V9|D2X5V9_PHAVU Nuclear factor Y subunit C OS=Phaseolus vulgaris GN=PHAVU_006G093200g PE=2 SV=1
Cotton_A_20807	Gorai.011G017900.1	0.55	0.06	tr|B9RXS9|B9RXS9_RICCO ATP binding protein, putative OS=Ricinus communis GN=RCOM_0905990 PE=4 SV=1
Cotton_A_01351	Gorai.008G281400.1	43.34	4.74	tr|B9ID24|B9ID24_POPTR Peptidoglycan-binding LysM domain-containing family protein (Fragment) OS=Populus trichocarpa GN=POPTR_0015s13730g PE=4 SV=2
Cotton_A_41330	Gorai.004G130600.1	14.35	1.57	tr|B9GXV0|B9GXV0_POPTR ORMDL family protein OS=Populus trichocarpa GN=POPTR_0003s14460g PE=4 SV=1
Cotton_A_05704	Gorai.001G014500.1	147.52	16.15	tr|Q2TGZ7|Q2TGZ7_GOSHI Ultraviolet-B-repressible protein (Fragment) OS=Gossypium hirsutum PE=2 SV=1
Cotton_A_08914	Gorai.012G152700.1	11.13	1.22	tr|B9HHI6|B9HHI6_POPTR Disease resistance-responsive family protein OS=Populus trichocarpa GN=POPTR_0008s06170g PE=4 SV=2
Cotton_A_40686	Gorai.003G090600.2	5.2	0.57	tr|B9MW46|B9MW46_POPTR Mitochondrial transcription termination factor-related family protein OS=Populus trichocarpa GN=POPTR_0013s12100g PE=4 SV=1
Cotton_A_40026	Gorai.006G021500.1	0.82	0.09	tr|B9N4B3|B9N4B3_POPTR BHLH family protein OS=Populus trichocarpa GN=POPTR_0015s07460g PE=4 SV=1
Cotton_A_18934	Gorai.007G027200.1	2.27	0.25	tr|Q0PIW2|Q0PIW2_GOSHI HyPRP2 OS=Gossypium hirsutum GN=HyPRP2 PE=2 SV=1
Cotton_A_40085	Gorai.013G205900.3	23.97	2.64	tr|D7U9Y6|D7U9Y6_VITVI Putative uncharacterized protein OS=Vitis vinifera GN=VIT_14s0060g01720 PE=4 SV=1
Cotton_A_33034	Gorai.002G129800.1	10.69	1.18	tr|B9R7P3|B9R7P3_RICCO Hexosyltransferase OS=Ricinus communis GN=RCOM_1593550 PE=3 SV=1
Cotton_A_31703	Gorai.002G108500.1	3.17	0.35	tr|B9RPR0|B9RPR0_RICCO Putative uncharacterized protein OS=Ricinus communis GN=RCOM_1550100 PE=4 SV=1
Cotton_A_20341	Gorai.012G001800.1	10.46	1.16	tr|B9S0T8|B9S0T8_RICCO Serine-threonine protein kinase, plant-type, putative OS=Ricinus communis GN=RCOM_1536830 PE=4 SV=1
Cotton_A_13401	Gorai.008G194000.1	243.1	27.01	tr|A5AEI0|A5AEI0_VITVI Putative uncharacterized protein OS=Vitis vinifera GN=VIT_17s0000g06350 PE=4 SV=1
Cotton_A_22299	Gorai.009G371600.1	0.09	0.01	tr|A5C1H0|A5C1H0_VITVI Putative uncharacterized protein OS=Vitis vinifera GN=VITISV_005816 PE=4 SV=1
Cotton_A_12756	Gorai.009G251600.1	0.9	0.1	tr|B9S2N2|B9S2N2_RICCO Basic blue protein, putative OS=Ricinus communis GN=RCOM_0559540 PE=4 SV=1
Cotton_A_04926	Gorai.010G249800.2	19.34	2.15	tr|B9S3I9|B9S3I9_RICCO Brg-1 associated factor, putative OS=Ricinus communis GN=RCOM_0669570 PE=4 SV=1
Cotton_A_30418	Gorai.011G156800.1	14.99	1.67	tr|D7SNT0|D7SNT0_VITVI Putative uncharacterized protein OS=Vitis vinifera GN=VIT_05s0029g00190 PE=4 SV=1
Cotton_A_18553	Gorai.003G132600.3	2.78	0.31	tr|B9GJP2|B9GJP2_POPTR Uncharacterized protein OS=Populus trichocarpa GN=POPTR_0001s24590g PE=4 SV=2
Cotton_A_40846	Gorai.008G092700.1	21.52	2.41	tr|B9T613|B9T613_RICCO Putative uncharacterized protein OS=Ricinus communis GN=RCOM_1054840 PE=4 SV=1
Cotton_A_22305	Gorai.006G186100.1	74.62	8.36	tr|B9SUT6|B9SUT6_RICCO Glutathione peroxidase OS=Ricinus communis GN=RCOM_0574830 PE=3 SV=1
Cotton_A_04220	Gorai.003G146000.2	10.8	1.21	tr|D7KHZ2|D7KHZ2_ARALL DNA ligase OS=Arabidopsis lyrata subsp. lyrata GN=ARALYDRAFT_888040 PE=3 SV=1
Cotton_A_38288	Gorai.008G089500.1	18.47	2.07	tr|B9IIG5|B9IIG5_POPTR Cinnamyl-alcohol dehydrogenase family protein OS=Populus trichocarpa GN=POPTR_0016s06540g PE=3 SV=2
Cotton_A_32833	Gorai.010G112500.1	6.05	0.68	tr|B9HB09|B9HB09_POPTR Uncharacterized protein OS=Populus trichocarpa GN=POPTR_0006s19970g PE=4 SV=2
Cotton_A_09953	Gorai.004G205900.1	848.55	95.44	tr|Q2QCX4|Q2QCX4_GOSHI Anthocyanidin synthase OS=Gossypium hirsutum PE=2 SV=1
Cotton_A_11145	Gorai.009G023800.1	0.8	0.09	tr|B9RPC1|B9RPC1_RICCO Sulfate transporter, putative OS=Ricinus communis GN=RCOM_0926970 PE=3 SV=1
Cotton_A_29218	Gorai.011G251000.1	0.62	0.07	tr|O81616|O81616_ARATH F8M12.16 protein OS=Arabidopsis thaliana GN=F8M12.16 PE=4 SV=1
Cotton_A_09109	Gorai.010G245200.3	81.37	9.2	tr|F1ASU2|F1ASU2_GOSHI CONSTANS-like 4 OS=Gossypium hirsutum GN=CO PE=2 SV=1
Cotton_A_33659	Gorai.004G110000.1	10.08	1.14	tr|A5BVV3|A5BVV3_VITVI Putative uncharacterized protein OS=Vitis vinifera GN=VITISV_030561 PE=4 SV=1
Cotton_A_29806	Gorai.003G100300.1	34.65	3.92	tr|B9RLS6|B9RLS6_RICCO Protein C6orf149, putative OS=Ricinus communis GN=RCOM_1470530 PE=4 SV=1
Cotton_A_41098	Gorai.003G089100.1	19.07	2.16	tr|Q5EDG3|Q5EDG3_9ROSI GASA2-like protein OS=Pelargonium zonale PE=2 SV=1
Cotton_A_12053	Gorai.006G171600.1	46.75	5.3	tr|Q8LEM3|Q8LEM3_ARATH Putative uncharacterized protein OS=Arabidopsis thaliana PE=2 SV=1
Cotton_A_01140	Gorai.009G065800.1	9.79	1.11	tr|B9HB94|B9HB94_POPTR Uncharacterized protein OS=Populus trichocarpa GN=POPTR_0006s28370g PE=4 SV=2
Cotton_A_07198	Gorai.001G026900.2	5.28	0.6	tr|B9RRY8|B9RRY8_RICCO Protein pim1, putative OS=Ricinus communis GN=RCOM_0799870 PE=4 SV=1
Cotton_A_26406	Gorai.008G132200.1	0.44	0.05	tr|Q9SWI0|Q9SWI0_9ROSI Soluble inorganic pyrophosphatase OS=Populus tremula x Populus tremuloides GN=ip1 PE=2 SV=1
Cotton_A_31224	Gorai.009G353700.4	10.82	1.23	tr|B9RI48|B9RI48_RICCO Obg-like ATPase 1 OS=Ricinus communis GN=RCOM_1576430 PE=3 SV=1
Cotton_A_03200	Gorai.004G054400.1	48.99	5.57	tr|A5BCX3|A5BCX3_VITVI Histone H2A OS=Vitis vinifera GN=VIT_14s0030g00450 PE=3 SV=1
Cotton_A_20682	Gorai.004G219300.1	18.26	2.08	tr|B9S4T8|B9S4T8_RICCO WRKY transcription factor, putative OS=Ricinus communis GN=RCOM_0992280 PE=4 SV=1
Cotton_A_11132	Gorai.009G022600.1	14.66	1.67	tr|B9RP94|B9RP94_RICCO Protein phosphatase 2a, regulatory subunit, putative OS=Ricinus communis GN=RCOM_0925400 PE=4 SV=1
Cotton_A_32883	Gorai.013G094200.2	4.3	0.49	tr|D7T9W8|D7T9W8_VITVI Purple acid phosphatase OS=Vitis vinifera GN=VIT_01s0011g00470 PE=3 SV=1
Cotton_A_13054	Gorai.006G191500.1	52.47	5.98	tr|C5XMI5|C5XMI5_SORBI Putative uncharacterized protein Sb03g037410 OS=Sorghum bicolor GN=Sb03g037410 PE=4 SV=1
Cotton_A_31479	Gorai.009G323000.1	2.89	0.33	tr|B9IGH2|B9IGH2_POPTR Uncharacterized protein OS=Populus trichocarpa GN=POPTR_0016s13320g PE=4 SV=1
Cotton_A_17290	Gorai.002G138000.1	2.45	0.28	tr|B9SMX1|B9SMX1_RICCO Catalytic, putative OS=Ricinus communis GN=RCOM_0482190 PE=4 SV=1
Cotton_A_14890	Gorai.010G021300.1	0.35	0.04	tr|A5APP6|A5APP6_VITVI Putative uncharacterized protein OS=Vitis vinifera GN=VITISV_032623 PE=4 SV=1
Cotton_A_08325	Gorai.005G042400.2	7.25	0.83	tr|B9RTS8|B9RTS8_RICCO Putative uncharacterized protein OS=Ricinus communis GN=RCOM_0912240 PE=4 SV=1
Cotton_A_35738	Gorai.005G150000.2	21.3	2.44	tr|B9SDV6|B9SDV6_RICCO Putative uncharacterized protein OS=Ricinus communis GN=RCOM_0486820 PE=4 SV=1
Cotton_A_35316	Gorai.007G111100.2	5.41	0.62	tr|B9T512|B9T512_RICCO Putative uncharacterized protein OS=Ricinus communis GN=RCOM_0144270 PE=4 SV=1
Cotton_A_23339	Gorai.003G040200.1	532.8	61.09	tr|F2E7L1|F2E7L1_HORVD Histone H4 OS=Hordeum vulgare var. distichum PE=2 SV=1
Cotton_A_18395	Gorai.004G197900.3	12.47	1.43	tr|B9SXC9|B9SXC9_RICCO Putative uncharacterized protein OS=Ricinus communis GN=RCOM_1387470 PE=4 SV=1
Cotton_A_00761	Gorai.005G241800.1	324.28	37.23	tr|Q5G1L9|Q5G1L9_TOBAC Chloroplast ferredoxin I OS=Nicotiana tabacum GN=fdn-1 PE=2 SV=1
Cotton_A_37447	Gorai.008G084600.1	2.26	0.26	tr|B9HFZ4|B9HFZ4_POPTR VQ motif-containing family protein OS=Populus trichocarpa GN=POPTR_0007s14810g PE=4 SV=2
Cotton_A_30089	Gorai.005G056700.2	36.64	4.22	tr|B9RSY0|B9RSY0_RICCO Putative uncharacterized protein OS=Ricinus communis GN=RCOM_0679330 PE=4 SV=1
Cotton_A_34988	Gorai.010G095000.1	5.73	0.66	tr|B9RR23|B9RR23_RICCO Pectinesterase OS=Ricinus communis GN=RCOM_0708470 PE=3 SV=1
Cotton_A_05307	Gorai.010G240200.1	17.25	1.99	tr|C6TD09|C6TD09_SOYBN Putative uncharacterized protein OS=Glycine max PE=2 SV=1
Cotton_A_06608	Gorai.007G362100.5	44.64	5.15	tr|A5BGN7|A5BGN7_VITVI Putative uncharacterized protein OS=Vitis vinifera GN=VITISV_031365 PE=4 SV=1
Cotton_A_31660	Gorai.001G211700.2	2.08	0.24	tr|B9H834|B9H834_POPTR Membrane family protein OS=Populus trichocarpa GN=POPTR_0005s22600g PE=4 SV=1
Cotton_A_16491	Gorai.006G242600.1	91.06	10.51	tr|B2CZY6|B2CZY6_CAMSI Putative cold-inducible protein OS=Camellia sinensis GN=ELIP1 PE=2 SV=1
Cotton_A_08449	Gorai.012G062600.2	21.98	2.54	tr|D7LPL3|D7LPL3_ARALL Ribosomal protein L12-C OS=Arabidopsis lyrata subsp. lyrata GN=RPL12-C PE=3 SV=1
Cotton_A_24831	Gorai.010G032700.1	3.89	0.45	tr|B9GN74|B9GN74_POPTR Uncharacterized protein (Fragment) OS=Populus trichocarpa GN=POPTR_0002s11030g PE=4 SV=2
Cotton_A_25394	Gorai.003G186000.1	8.99	1.04	tr|B9MU83|B9MU83_POPTR Uncharacterized protein OS=Populus trichocarpa GN=POPTR_0001s01810g PE=4 SV=1
Cotton_A_28888	Gorai.013G154100.1	992.57	114.87	tr|Q71CZ4|Q71CZ4_OROCE Histone H3 OS=Orobanche cernua var. cumana PE=2 SV=1
Cotton_A_27257	Gorai.N007700.1	105.7	12.28	tr|B9SIV6|B9SIV6_RICCO Sulfotransferase OS=Ricinus communis GN=RCOM_0790490 PE=3 SV=1
Cotton_A_25191	Gorai.006G100500.1	2.15	0.25	tr|B9RUX2|B9RUX2_RICCO Gibberellin 20 oxidase, putative OS=Ricinus communis GN=RCOM_0896170 PE=3 SV=1
Cotton_A_35410	Gorai.005G137400.2	11.84	1.38	tr|B9IA78|B9IA78_POPTR Uncharacterized protein (Fragment) OS=Populus trichocarpa GN=POPTR_0014s14230g PE=4 SV=2
Cotton_A_26470	Gorai.013G067200.1	15.1	1.76	tr|B9RGI0|B9RGI0_RICCO Aspartic proteinase nepenthesin-1, putative OS=Ricinus communis GN=RCOM_1454130 PE=4 SV=1
Cotton_A_39463	Gorai.013G154100.1	984.17	114.87	tr|Q71CZ4|Q71CZ4_OROCE Histone H3 OS=Orobanche cernua var. cumana PE=2 SV=1
Cotton_A_33740	Gorai.008G034100.1	1571.9	183.72	tr|C7EW65|C7EW65_GOSHI Peptidyl-prolyl cis-trans isomerase OS=Gossypium hirsutum GN=cyp1 PE=2 SV=1
Cotton_A_07914	Gorai.008G225800.1	0.77	0.09	tr|C6T9Y8|C6T9Y8_SOYBN Putative uncharacterized protein OS=Glycine max PE=2 SV=1
Cotton_A_18625	Gorai.001G062200.3	4.19	0.49	tr|B9RAP9|B9RAP9_RICCO Replication factor C / DNA polymerase III gamma-tau subunit, putative OS=Ricinus communis GN=RCOM_1507690 PE=4 SV=1
Cotton_A_01557	Gorai.003G009300.1	8.55	1	tr|B9S6N6|B9S6N6_RICCO Chaperone protein dnaJ 11, chloroplast, putative OS=Ricinus communis GN=RCOM_0870400 PE=4 SV=1
Cotton_A_26462	Gorai.007G123500.3	47.87	5.6	tr|A5AS62|A5AS62_VITVI Putative uncharacterized protein OS=Vitis vinifera GN=VIT_07s0005g01250 PE=4 SV=1
Cotton_A_02168	Gorai.013G148000.1	270.13	31.64	tr|B9T0J8|B9T0J8_RICCO Photosystem I reaction center subunit V, chloroplast, putative OS=Ricinus communis GN=RCOM_0302140 PE=4 SV=1
Cotton_A_12294	Gorai.007G172400.1	89.08	10.45	tr|B7FGS0|B7FGS0_MEDTR 60S ribosomal protein L13 OS=Medicago truncatula GN=MTR_1g022165 PE=2 SV=1
Cotton_A_21320	Gorai.008G053500.5	6.99	0.82	tr|B9HWF0|B9HWF0_POPTR Uncharacterized protein OS=Populus trichocarpa GN=POPTR_0010s13120g PE=3 SV=2
Cotton_A_39021	Gorai.002G155900.1	3.58	0.42	tr|B9SXK6|B9SXK6_RICCO Rnf5, putative OS=Ricinus communis GN=RCOM_0504480 PE=4 SV=1
Cotton_A_40984	Gorai.011G123000.1	13.46	1.58	tr|Q8LKK1|Q8LKK1_GOSHI Alpha-expansin OS=Gossypium hirsutum GN=Exp3 PE=3 SV=1
Cotton_A_12116	Gorai.009G444800.1	0.51	0.06	tr|B9SSQ4|B9SSQ4_RICCO Acyltransferase, putative OS=Ricinus communis GN=RCOM_0046120 PE=4 SV=1
Cotton_A_26968	Gorai.001G099200.1	0.68	0.08	tr|A5AEP8|A5AEP8_VITVI Putative uncharacterized protein OS=Vitis vinifera GN=VITISV_021023 PE=4 SV=1
Cotton_A_02954	Gorai.007G153800.2	6.37	0.75	tr|B9IB90|B9IB90_POPTR Membrane family protein OS=Populus trichocarpa GN=POPTR_0014s19060g PE=4 SV=1
Cotton_A_22048	Gorai.008G139400.1	50.36	5.93	tr|B9RNE5|B9RNE5_RICCO Putative uncharacterized protein OS=Ricinus communis GN=RCOM_1347170 PE=4 SV=1
Cotton_A_33093	Gorai.002G179900.6	15.7	1.85	tr|B9SJ41|B9SJ41_RICCO Nicotinate-nucleotide pyrophosphorylase [carboxylating], putative OS=Ricinus communis GN=RCOM_0842650 PE=4 SV=1
Cotton_A_32233	Gorai.010G214100.1	9.16	1.08	tr|D7SSF5|D7SSF5_VITVI Putative uncharacterized protein OS=Vitis vinifera GN=VIT_13s0147g00190 PE=4 SV=1
Cotton_A_07045	Gorai.009G106100.1	39.5	4.66	tr|A5AL04|A5AL04_VITVI Eukaryotic translation initiation factor 3 subunit I OS=Vitis vinifera GN=VIT_01s0011g06630 PE=3 SV=1
Cotton_A_05101	Gorai.004G227100.3	109.1	12.88	tr|C6ZDA9|C6ZDA9_GOSHI Ascorbate peroxidase OS=Gossypium hirsutum GN=cAPX2 PE=2 SV=1
Cotton_A_11772	Gorai.011G084300.1	8.55	1.01	tr|B9GF39|B9GF39_POPTR Uncharacterized protein OS=Populus trichocarpa GN=POPTR_0001s33620g PE=4 SV=2
Cotton_A_06263	Gorai.002G068300.1	7.28	0.86	tr|B9T4B7|B9T4B7_RICCO Squamosa promoter-binding protein, putative OS=Ricinus communis GN=RCOM_0201150 PE=4 SV=1
Cotton_A_21831	Gorai.013G074400.1	50.36	5.97	tr|B9I680|B9I680_POPTR Secretory carrier membrane family protein OS=Populus trichocarpa GN=POPTR_0013s14100g PE=4 SV=1
Cotton_A_22993	Gorai.004G043200.1	29.69	3.52	tr|B9I8V0|B9I8V0_POPTR Mitochondrial substrate carrier family protein OS=Populus trichocarpa GN=POPTR_0014s09110g PE=3 SV=2
Cotton_A_22147	Gorai.010G058900.1	4.55	0.54	tr|B5TYQ3|B5TYQ3_9ROSI Class I chitinase OS=Dimocarpus longan GN=ChiI PE=2 SV=2
Cotton_A_35804	Gorai.009G368100.1	6.57	0.78	tr|D7R0W3|D7R0W3_GOSHI AS1 OS=Gossypium hirsutum GN=AS1 PE=4 SV=1
Cotton_A_22971	Gorai.008G270800.1	12.27	1.46	tr|B9SE17|B9SE17_RICCO Folylpolyglutamate synthase OS=Ricinus communis GN=RCOM_1482420 PE=3 SV=1
Cotton_A_10312	Gorai.001G009900.1	81.98	9.77	tr|E1U3U6|E1U3U6_CICAR Zinc finger protein ZF3 OS=Cicer arietinum PE=4 SV=1
Cotton_A_10248	Gorai.011G003700.3	28.09	3.35	tr|B9SPD4|B9SPD4_RICCO Short-chain dehydrogenase, putative OS=Ricinus communis GN=RCOM_0497310 PE=3 SV=1
Cotton_A_19418	Gorai.013G040900.1	11.48	1.37	tr|B9S776|B9S776_RICCO Putative uncharacterized protein OS=Ricinus communis GN=RCOM_0774210 PE=4 SV=1
Cotton_A_14045	Gorai.009G040700.3	2.43	0.29	tr|B9HD10|B9HD10_POPTR Cytokinin oxidase family protein OS=Populus trichocarpa GN=POPTR_0006s23760g PE=4 SV=1
Cotton_A_01564	Gorai.003G010100.1	38.45	4.59	tr|B9MXH0|B9MXH0_POPTR Uncharacterized protein OS=Populus trichocarpa GN=POPTR_0005s11710g PE=4 SV=1
Cotton_A_09216	Gorai.007G036300.1	4.27	0.51	tr|B9R980|B9R980_RICCO DNA binding protein, putative OS=Ricinus communis GN=RCOM_1514750 PE=4 SV=1
Cotton_A_19906	Gorai.001G060900.1	3.76	0.45	tr|B7FLV7|B7FLV7_MEDTR Malate synthase OS=Medicago truncatula PE=2 SV=1
Cotton_A_08604	Gorai.011G050700.5	10.11	1.21	tr|B9ICF9|B9ICF9_POPTR Uncharacterized protein OS=Populus trichocarpa GN=POPTR_0015s12410g PE=4 SV=1
Cotton_A_25596	Gorai.005G194900.1	15.45	1.85	tr|B9GMP5|B9GMP5_POPTR Uncharacterized protein OS=Populus trichocarpa GN=POPTR_0001s13450g PE=4 SV=2
Cotton_A_24065	Gorai.006G164600.2	94.22	11.29	tr|B9S0I8|B9S0I8_RICCO Putative uncharacterized protein OS=Ricinus communis GN=RCOM_1355240 PE=4 SV=1
Cotton_A_27457	Gorai.001G198500.2	4.84	0.58	tr|B9S6T6|B9S6T6_RICCO Poly(A) polymerase, putative OS=Ricinus communis GN=RCOM_0873700 PE=3 SV=1
Cotton_A_02264	Gorai.002G233300.1	10.91	1.31	tr|B9IIG7|B9IIG7_POPTR Uncharacterized protein OS=Populus trichocarpa GN=POPTR_0016s06570g PE=4 SV=2
Cotton_A_21162	Gorai.011G142700.1	14.47	1.74	tr|D7SWK8|D7SWK8_VITVI Putative uncharacterized protein OS=Vitis vinifera GN=VIT_07s0031g03120 PE=4 SV=1
Cotton_A_27866	Gorai.003G035600.1	17.28	2.08	tr|B9R6Q1|B9R6Q1_RICCO Protein binding protein, putative OS=Ricinus communis GN=RCOM_1583660 PE=4 SV=1
Cotton_A_33944	Gorai.009G254100.5	23.8	2.87	tr|B9SE66|B9SE66_RICCO Tubby-like F-box protein OS=Ricinus communis GN=RCOM_0959040 PE=3 SV=1
Cotton_A_33147	Gorai.007G281800.1	0.58	0.07	tr|A5C0G0|A5C0G0_VITVI Putative uncharacterized protein OS=Vitis vinifera GN=VITISV_016971 PE=4 SV=1
Cotton_A_37631	Gorai.001G190300.1	5.05	0.61	tr|C6TE74|C6TE74_SOYBN Uncharacterized protein OS=Glycine max PE=2 SV=1
Cotton_A_28819	Gorai.003G051600.1	43.41	5.26	tr|B9FQI4|B9FQI4_ORYSJ Putative uncharacterized protein OS=Oryza sativa subsp. japonica GN=OsJ_22378 PE=4 SV=1
Cotton_A_13622	Gorai.008G213900.1	2.97	0.36	tr|D8VD39|D8VD39_ACTDE Ethylene response factor 12 OS=Actinidia deliciosa GN=ERF12 PE=2 SV=1
Cotton_A_20534	Gorai.013G002300.1	0.33	0.04	tr|D7TIK8|D7TIK8_VITVI Putative uncharacterized protein OS=Vitis vinifera GN=VIT_08s0007g05670 PE=4 SV=1
Cotton_A_17922	Gorai.009G427700.1	589.32	71.48	tr|E0CT43|E0CT43_VITVI Histone H2A OS=Vitis vinifera GN=VIT_19s0014g05020 PE=3 SV=1
Cotton_A_21940	Gorai.013G179600.1	19.33	2.35	tr|B9RM85|B9RM85_RICCO Transcription factor, putative OS=Ricinus communis GN=RCOM_1078550 PE=4 SV=1
Cotton_A_06301	Gorai.002G071500.1	4.27	0.52	tr|B9SNN5|B9SNN5_RICCO Rnf5, putative OS=Ricinus communis GN=RCOM_1010170 PE=4 SV=1
Cotton_A_14693	Gorai.007G197900.3	37.19	4.54	tr|D9ZIZ1|D9ZIZ1_MALDO GATA domain class transcription factor OS=Malus domestica GN=GATA4 PE=2 SV=1
Cotton_A_23958	Gorai.002G222500.1	5.65	0.69	tr|A4L9H6|A4L9H6_GOSHI Putative integral membrane protein OS=Gossypium hirsutum PE=4 SV=1
Cotton_A_16418	Gorai.009G195200.1	8.35	1.02	tr|B9R874|B9R874_RICCO Putative uncharacterized protein OS=Ricinus communis GN=RCOM_1597410 PE=4 SV=1
Cotton_A_14334	Gorai.007G355100.1	2.21	0.27	tr|D7TIK8|D7TIK8_VITVI Putative uncharacterized protein OS=Vitis vinifera GN=VIT_08s0007g05670 PE=4 SV=1
Cotton_A_16122	Gorai.009G243400.1	0.9	0.11	tr|B9H7B6|B9H7B6_POPTR Uncharacterized protein OS=Populus trichocarpa GN=POPTR_0005s16030g PE=4 SV=1
Cotton_A_35777	Gorai.013G079400.1	1.06	0.13	tr|B9HWM5|B9HWM5_POPTR Clavata3/esr-related 12 family protein OS=Populus trichocarpa GN=POPTR_0010s14050g PE=4 SV=1
Cotton_A_17652	Gorai.006G086100.1	110.52	13.56	tr|B9S5Y7|B9S5Y7_RICCO Putative uncharacterized protein OS=Ricinus communis GN=RCOM_1062440 PE=4 SV=1
Cotton_A_10390	Gorai.005G077700.1	35.59	4.37	tr|B9H7V5|B9H7V5_POPTR Uncharacterized protein OS=Populus trichocarpa GN=POPTR_0005s21760g PE=4 SV=1
Cotton_A_08368	Gorai.005G046500.1	13.26	1.63	tr|A9PH58|A9PH58_POPTR Auxin-responsive protein OS=Populus trichocarpa GN=POPTR_0008s16110g PE=2 SV=1
Cotton_A_35363	Gorai.002G169900.1	11.87	1.46	tr|Q1I1D8|Q1I1D8_CITSI Glutamate decarboxylase OS=Citrus sinensis PE=2 SV=1
Cotton_A_03156	Gorai.013G226000.1	277.35	34.18	tr|Q2TGZ7|Q2TGZ7_GOSHI Ultraviolet-B-repressible protein (Fragment) OS=Gossypium hirsutum PE=2 SV=1
Cotton_A_32158	Gorai.011G124500.1	8.59	1.06	tr|B9SRT6|B9SRT6_RICCO Transcription elongation factor s-II, putative OS=Ricinus communis GN=RCOM_1058130 PE=4 SV=1
Cotton_A_27060	Gorai.002G215000.1	10.94	1.35	tr|A5AHA6|A5AHA6_VITVI Putative uncharacterized protein OS=Vitis vinifera GN=VITISV_033383 PE=4 SV=1
Cotton_A_02546	Gorai.013G248800.2	0.81	0.1	tr|E3VVQ9|E3VVQ9_GOSHI Delta-12 oleate desaturase OS=Gossypium hirsutum PE=2 SV=1
Cotton_A_38200	Gorai.005G095400.2	30.2	3.73	tr|D9Z6D3|D9Z6D3_GOSHI 14-3-3f protein OS=Gossypium hirsutum PE=2 SV=1
Cotton_A_25617	Gorai.005G193300.2	41.81	5.17	tr|B9HWD7|B9HWD7_POPTR Uncharacterized protein OS=Populus trichocarpa GN=POPTR_0010s13040g PE=4 SV=1
Cotton_A_06317	Gorai.002G072900.1	1.05	0.13	tr|C6SWU2|C6SWU2_SOYBN Putative uncharacterized protein OS=Glycine max PE=2 SV=1
Cotton_A_05365	Gorai.011G075500.1	1.13	0.14	tr|B9RQP9|B9RQP9_RICCO Receptor protein kinase, putative OS=Ricinus communis GN=RCOM_1494620 PE=4 SV=1
Cotton_A_13762	Gorai.009G201700.1	29.85	3.7	tr|B9R7U9|B9R7U9_RICCO DNA binding protein, putative OS=Ricinus communis GN=RCOM_1594410 PE=4 SV=1
Cotton_A_06866	Gorai.010G011100.1	5.24	0.65	tr|B9R7R8|B9R7R8_RICCO Putative uncharacterized protein OS=Ricinus communis GN=RCOM_1593900 PE=4 SV=1
Cotton_A_05296	Gorai.010G239100.1	3.14	0.39	tr|B9I103|B9I103_POPTR Uncharacterized protein OS=Populus trichocarpa GN=POPTR_0011s02720g PE=4 SV=1
Cotton_A_02898	Gorai.011G044800.1	1.69	0.21	tr|B9S108|B9S108_RICCO Putative uncharacterized protein OS=Ricinus communis GN=RCOM_0632480 PE=4 SV=1
Cotton_A_16779	Gorai.013G169500.1	12.15	1.51	tr|Q5U8L5|Q5U8L5_GOSHI AP2/EREBP transcription factor ERF-1 OS=Gossypium hirsutum PE=2 SV=1
Cotton_A_24449	Gorai.004G152300.2	37.32	4.64	tr|A9P7Y8|A9P7Y8_POPTR Putative uncharacterized protein OS=Populus trichocarpa PE=2 SV=1
Cotton_A_12121	Gorai.009G444000.1	42.67	5.32	tr|A9PJE6|A9PJE6_9ROSI Putative uncharacterized protein OS=Populus trichocarpa x Populus deltoides PE=2 SV=1
Cotton_A_00284	Gorai.002G267200.1	8.58	1.07	tr|B9IGL8|B9IGL8_POPTR Uncharacterized protein OS=Populus trichocarpa GN=POPTR_0016s13710g PE=4 SV=2
Cotton_A_11818	Gorai.011G079600.3	70.63	8.81	tr|B9GWP1|B9GWP1_POPTR Chloroplast ADP family protein OS=Populus trichocarpa GN=POPTR_0003s05760g PE=4 SV=1
Cotton_A_05439	Gorai.009G141200.2	23.08	2.88	tr|A5BN05|A5BN05_VITVI Putative uncharacterized protein OS=Vitis vinifera GN=VIT_09s0002g02300 PE=4 SV=1
Cotton_A_12686	Gorai.002G112700.1	36.38	4.54	tr|D7UDF0|D7UDF0_VITVI Putative uncharacterized protein OS=Vitis vinifera GN=VIT_18s0122g00700 PE=4 SV=1
Cotton_A_30045	Gorai.008G247500.1	25.52	3.19	tr|B9GWS4|B9GWS4_POPTR Protease-associated domain-containing family protein OS=Populus trichocarpa GN=POPTR_0003s12860g PE=4 SV=2
Cotton_A_31761	Gorai.001G103200.1	0.56	0.07	tr|B9HQW6|B9HQW6_POPTR Uncharacterized protein OS=Populus trichocarpa GN=POPTR_0009s14690g PE=4 SV=2
Cotton_A_15093	Gorai.009G120000.1	0.32	0.04	tr|B9HG76|B9HG76_POPTR Uncharacterized protein OS=Populus trichocarpa GN=POPTR_0007s15220g PE=4 SV=2
Cotton_A_15391	Gorai.006G146700.1	0.48	0.06	tr|B9SDP1|B9SDP1_RICCO Gibberellin receptor GID1, putative OS=Ricinus communis GN=RCOM_0422870 PE=4 SV=1
Cotton_A_23198	Gorai.008G253200.1	0.32	0.04	tr|B9GL76|B9GL76_POPTR Uncharacterized protein OS=Populus trichocarpa GN=POPTR_0001s10460g PE=4 SV=2
Cotton_A_17725	Gorai.008G046300.5	110.64	13.85	tr|A5AKT0|A5AKT0_VITVI Putative uncharacterized protein OS=Vitis vinifera GN=VITISV_021574 PE=4 SV=1
Cotton_A_28430	Gorai.003G165600.1	6.71	0.84	tr|Q947C2|Q947C2_GOSAR Flavonoid 3',5'-hydroxylase OS=Gossypium arboreum GN=F383_33964 PE=2 SV=1
Cotton_A_33932	Gorai.005G047900.2	8.46	1.06	tr|B9STJ7|B9STJ7_RICCO Ethylene receptor, putative OS=Ricinus communis GN=RCOM_0492540 PE=4 SV=1
Cotton_A_19462	Gorai.001G259600.4	8.77	1.1	tr|B9RUF2|B9RUF2_RICCO GPI ethanolamine phosphate transferase, putative OS=Ricinus communis GN=RCOM_0852450 PE=4 SV=1
Cotton_A_40449	Gorai.004G114700.1	7.56	0.95	tr|B9I5B3|B9I5B3_POPTR Uncharacterized protein OS=Populus trichocarpa GN=POPTR_0012s02160g PE=4 SV=2
Cotton_A_01637	Gorai.003G017200.1	19.57	2.46	tr|B9HEN1|B9HEN1_POPTR Uncharacterized protein OS=Populus trichocarpa GN=POPTR_0007s12320g PE=4 SV=2
Cotton_A_19941	Gorai.001G057900.1	124.89	15.7	tr|Q9SMN3|Q9SMN3_ARATH Putative uncharacterized protein T8P19.170 OS=Arabidopsis thaliana GN=T8P19.170 PE=4 SV=1
Cotton_A_09395	Gorai.009G028700.1	15.35	1.93	tr|B9H8X9|B9H8X9_POPTR Uncharacterized protein OS=Populus trichocarpa GN=POPTR_0006s15750g PE=4 SV=1
Cotton_A_04339	Gorai.005G006100.1	9.78	1.23	tr|B9HDA2|B9HDA2_POPTR Uncharacterized protein OS=Populus trichocarpa GN=POPTR_0006s10780g PE=4 SV=1
Cotton_A_04768	Gorai.002G086700.2	4.29	0.54	tr|B9SAH6|B9SAH6_RICCO Putative uncharacterized protein OS=Ricinus communis GN=RCOM_0586940 PE=4 SV=1
Cotton_A_16971	Gorai.004G078700.1	3.73	0.47	tr|B9S3Z8|B9S3Z8_RICCO Putative uncharacterized protein OS=Ricinus communis GN=RCOM_0557250 PE=4 SV=1
Cotton_A_05521	Gorai.007G373000.1	8.65	1.09	tr|C6T7G6|C6T7G6_SOYBN Xyloglucan endotransglucosylase/hydrolase OS=Glycine max PE=2 SV=1
Cotton_A_01029	Gorai.013G013800.1	5.95	0.75	tr|B9SKJ3|B9SKJ3_RICCO Putative uncharacterized protein OS=Ricinus communis GN=RCOM_0659430 PE=4 SV=1
Cotton_A_06078	Gorai.012G007800.1	21.41	2.7	tr|O64567|O64567_ARATH Oligosaccharyltransferase complex/magnesium transporter family protein OS=Arabidopsis thaliana GN=At2g19340 PE=2 SV=1
Cotton_A_35433	Gorai.002G107900.1	1.11	0.14	tr|B9T117|B9T117_RICCO Glycosyltransferase OS=Ricinus communis GN=RCOM_0458380 PE=3 SV=1
Cotton_A_38439	Gorai.009G394800.2	0.87	0.11	tr|B9IIH3|B9IIH3_POPTR Uncharacterized protein OS=Populus trichocarpa GN=POPTR_0016s06660g PE=4 SV=1
Cotton_A_10936	Gorai.007G095300.2	53.93	6.82	tr|B9IC69|B9IC69_POPTR Peroxisomal biogenesis factor 11 family protein OS=Populus trichocarpa GN=POPTR_0014s07250g PE=4 SV=1
Cotton_A_14379	Gorai.007G106300.2	4.27	0.54	tr|B9I8U9|B9I8U9_POPTR Nodulin 25 family protein OS=Populus trichocarpa GN=POPTR_0014s09100g PE=4 SV=2
Cotton_A_04903	Gorai.010G247400.1	23.3	2.95	tr|A9P9N2|A9P9N2_POPTR Uncharacterized protein OS=Populus trichocarpa GN=POPTR_0008s01400g PE=2 SV=1
Cotton_A_07187	Gorai.008G229700.2	71.84	9.11	tr|C6GFP4|C6GFP4_GOSHI ATP synthase delta subunit 2 OS=Gossypium hirsutum PE=2 SV=1
Cotton_A_18106	Gorai.010G077300.2	12.51	1.59	tr|B9ILU7|B9ILU7_POPTR Uncharacterized protein OS=Populus trichocarpa GN=POPTR_0018s09500g PE=4 SV=2
Cotton_A_05433	Gorai.009G140500.1	8.18	1.04	tr|B9SN51|B9SN51_RICCO ATP binding protein, putative OS=Ricinus communis GN=RCOM_0312960 PE=4 SV=1
Cotton_A_37250	Gorai.007G216200.2	2.91	0.37	tr|B9HH95|B9HH95_POPTR Uncharacterized protein OS=Populus trichocarpa GN=POPTR_0007s10740g PE=4 SV=1
Cotton_A_03926	Gorai.011G030400.1	21.53	2.74	tr|B9H2Q3|B9H2Q3_POPTR Leucine-rich repeat receptor-like protein kinase OS=Populus trichocarpa GN=POPTR_0004s04880g PE=3 SV=1
Cotton_A_30448	Gorai.009G333100.2	2.75	0.35	tr|D7TAN3|D7TAN3_VITVI Putative uncharacterized protein OS=Vitis vinifera GN=VIT_01s0010g02530 PE=4 SV=1
Cotton_A_24393	Gorai.004G162000.1	0.55	0.07	tr|B9GPF6|B9GPF6_POPTR Uncharacterized protein OS=Populus trichocarpa GN=POPTR_0002s14810g PE=4 SV=1
Cotton_A_09297	Gorai.007G276100.1	9.97	1.27	tr|A5B7R7|A5B7R7_VITVI Putative uncharacterized protein OS=Vitis vinifera GN=VITISV_033169 PE=4 SV=1
Cotton_A_35529	Gorai.009G002800.1	4.71	0.6	tr|A5AVM7|A5AVM7_VITVI Putative uncharacterized protein OS=Vitis vinifera GN=VIT_11s0103g00520 PE=4 SV=1
Cotton_A_24728	Gorai.006G247600.1	0.47	0.06	tr|B9STK0|B9STK0_RICCO Serine/threonine protein kinase, putative OS=Ricinus communis GN=RCOM_0492570 PE=4 SV=1
Cotton_A_00374	Gorai.002G257400.1	11.27	1.44	tr|Q8LKK0|Q8LKK0_GOSHI Alpha-expansin OS=Gossypium hirsutum GN=Exp4 PE=3 SV=1
Cotton_A_08424	Gorai.012G065000.3	2.19	0.28	tr|B9S665|B9S665_RICCO Acetylglucosaminyltransferase, putative OS=Ricinus communis GN=RCOM_1064760 PE=4 SV=1
Cotton_A_17768	Gorai.008G272700.3	3.83	0.49	tr|B9RIQ4|B9RIQ4_RICCO ATP binding protein, putative OS=Ricinus communis GN=RCOM_1581520 PE=3 SV=1
Cotton_A_24664	Gorai.001G106800.1	13.99	1.79	tr|A5C4X8|A5C4X8_VITVI Putative uncharacterized protein OS=Vitis vinifera GN=VITISV_034639 PE=3 SV=1
Cotton_A_34451	Gorai.008G010200.1	600.93	76.9	tr|B9T0U9|B9T0U9_RICCO Glutathione-s-transferase theta, gst, putative OS=Ricinus communis GN=RCOM_1439530 PE=3 SV=1
Cotton_A_28519	Gorai.003G059600.1	16.72	2.14	tr|A5AM26|A5AM26_VITVI Putative uncharacterized protein OS=Vitis vinifera GN=VITISV_027853 PE=4 SV=1
Cotton_A_11099	Gorai.009G019100.2	9.84	1.26	tr|A5BHH4|A5BHH4_VITVI Putative uncharacterized protein OS=Vitis vinifera GN=VIT_11s0016g05020 PE=4 SV=1
Cotton_A_09206	Gorai.007G035400.1	173.71	22.27	tr|B9IEG2|B9IEG2_POPTR Uncharacterized protein OS=Populus trichocarpa GN=POPTR_0015s07660g PE=3 SV=1
Cotton_A_10315	Gorai.001G009600.1	0.78	0.1	tr|D7TBF0|D7TBF0_VITVI Putative uncharacterized protein OS=Vitis vinifera GN=VIT_11s0016g02980 PE=4 SV=1
Cotton_A_11870	Gorai.004G285900.1	0.78	0.1	tr|B9RQZ6|B9RQZ6_RICCO Transcriptional factor TINY, putative OS=Ricinus communis GN=RCOM_0707900 PE=4 SV=1
Cotton_A_32956	Gorai.004G008600.1	8.65	1.11	tr|D7U8N8|D7U8N8_VITVI Putative uncharacterized protein OS=Vitis vinifera GN=VIT_08s0032g00760 PE=4 SV=1
Cotton_A_34315	Gorai.002G197100.1	1.09	0.14	tr|A4D0F8|A4D0F8_GOSHI Beta-galactosidase OS=Gossypium hirsutum PE=2 SV=1
Cotton_A_35698	Gorai.009G396700.1	0.7	0.09	tr|B9H9K6|B9H9K6_POPTR Uncharacterized protein OS=Populus trichocarpa GN=POPTR_0006s21920g PE=4 SV=2
Cotton_A_31920	Gorai.007G123100.1	123.83	15.93	tr|B9I9J6|B9I9J6_POPTR Uncharacterized protein OS=Populus trichocarpa GN=POPTR_0014s11640g PE=4 SV=1
Cotton_A_07608	Gorai.007G003900.1	255.98	33.02	tr|B9T3K3|B9T3K3_RICCO Protein P21, putative OS=Ricinus communis GN=RCOM_0337100 PE=4 SV=1
Cotton_A_01370	Gorai.008G283100.1	0.62	0.08	tr|D7KF60|D7KF60_ARALL Cation/H+ exchanger OS=Arabidopsis lyrata subsp. lyrata GN=ARALYDRAFT_887748 PE=4 SV=1
Cotton_A_16604	Gorai.006G213100.2	35.95	4.64	tr|B9GVG5|B9GVG5_POPTR Autophagy-related protein OS=Populus trichocarpa GN=POPTR_0003s11030g PE=3 SV=1
Cotton_A_21908	Gorai.013G176800.1	6.42	0.83	tr|B9RY28|B9RY28_RICCO Cationic amino acid transporter, putative OS=Ricinus communis GN=RCOM_0814060 PE=4 SV=1
Cotton_A_30444	Gorai.013G142300.1	4.64	0.6	tr|B9SDC4|B9SDC4_RICCO Aspartic proteinase nepenthesin-1, putative OS=Ricinus communis GN=RCOM_1516300 PE=4 SV=1
Cotton_A_38128	Gorai.004G119200.1	36.42	4.71	tr|D7TMR3|D7TMR3_VITVI Putative uncharacterized protein OS=Vitis vinifera GN=VIT_16s0100g01250 PE=4 SV=1
Cotton_A_29024	Gorai.003G125900.1	2.55	0.33	tr|B9S381|B9S381_RICCO Putative uncharacterized protein OS=Ricinus communis GN=RCOM_0731250 PE=4 SV=1
Cotton_A_07576	Gorai.007G007100.2	4.48	0.58	tr|B9I2Q8|B9I2Q8_POPTR Lipase family protein OS=Populus trichocarpa GN=POPTR_0012s05750g PE=4 SV=1
Cotton_A_00075	Gorai.002G019500.1	1.39	0.18	tr|Q8H6R0|Q8H6R0_PONTR NBS-LRR type disease resistance protein OS=Poncirus trifoliata GN=CTV.17 PE=4 SV=1
Cotton_A_06027	Gorai.012G013500.1	4.32	0.56	tr|B9S4G7|B9S4G7_RICCO Putative uncharacterized protein OS=Ricinus communis GN=RCOM_0690150 PE=4 SV=1
Cotton_A_35209	Gorai.007G226000.1	12.87	1.67	tr|Q7PCB5|Q7PCB5_GOSAR Phytosulfokines OS=Gossypium arboreum GN=PSK1 PE=2 SV=1
Cotton_A_15884	Gorai.002G035500.1	5.7	0.74	tr|B9I0J7|B9I0J7_POPTR Uncharacterized protein OS=Populus trichocarpa GN=POPTR_0011s14710g PE=4 SV=2
Cotton_A_20773	Gorai.009G283900.3	13.47	1.75	tr|C6SXW4|C6SXW4_SOYBN Proteasome subunit beta type OS=Glycine max PE=2 SV=1
Cotton_A_34671	Gorai.004G097300.1	55.32	7.19	tr|B9SPX0|B9SPX0_RICCO Sugar transporter, putative OS=Ricinus communis GN=RCOM_1101840 PE=4 SV=1
Cotton_A_06261	Gorai.002G068100.1	2.92	0.38	tr|B9HZS3|B9HZS3_POPTR Uncharacterized protein OS=Populus trichocarpa GN=POPTR_0011s11750g PE=4 SV=2
Cotton_A_04614	Gorai.009G185800.1	68.22	8.88	tr|B9GPL0|B9GPL0_POPTR Uncharacterized protein OS=Populus trichocarpa GN=POPTR_0002s00360g PE=4 SV=2
Cotton_A_15116	Gorai.007G102000.1	31.52	4.11	tr|B9RDW0|B9RDW0_RICCO ATP binding protein, putative OS=Ricinus communis GN=RCOM_1616250 PE=4 SV=1
Cotton_A_01463	Gorai.008G292600.1	0.46	0.06	tr|Q84L99|Q84L99_PHAVU Putative organic cation transport protein OS=Phaseolus vulgaris GN=PHAVU_004G142000g PE=2 SV=1
Cotton_A_23394	Gorai.011G238600.1	0.23	0.03	tr|B9T7C6|B9T7C6_RICCO Protein binding protein, putative OS=Ricinus communis GN=RCOM_0092930 PE=4 SV=1
Cotton_A_31181	Gorai.007G289700.1	0.23	0.03	tr|B9SHF8|B9SHF8_RICCO Glutamate dehydrogenase OS=Ricinus communis GN=RCOM_1121650 PE=3 SV=1
Cotton_A_31551	Gorai.003G061000.1	0.23	0.03	tr|B9RQC0|B9RQC0_RICCO Putative uncharacterized protein OS=Ricinus communis GN=RCOM_1487480 PE=4 SV=1
Cotton_A_35401	Gorai.007G217400.1	2.3	0.3	tr|B9SG01|B9SG01_RICCO ADP-ribosylation factor, arf, putative OS=Ricinus communis GN=RCOM_1153480 PE=3 SV=1
Cotton_A_02971	Gorai.007G151900.1	6.12	0.8	tr|B9S581|B9S581_RICCO Phytochrome-interacting factor, putative OS=Ricinus communis GN=RCOM_1722420 PE=4 SV=1
Cotton_A_19302	Gorai.005G188600.2	7.41	0.97	tr|B9I2I8|B9I2I8_POPTR Disease resistance family protein OS=Populus trichocarpa GN=POPTR_0012s04930g PE=4 SV=1
Cotton_A_18034	Gorai.006G261700.1	5.27	0.69	tr|D7SYE1|D7SYE1_VITVI Putative uncharacterized protein OS=Vitis vinifera GN=VIT_05s0077g02310 PE=4 SV=1
Cotton_A_14701	Gorai.006G012000.3	5.72	0.75	tr|A9P9G3|A9P9G3_POPTR Putative uncharacterized protein OS=Populus trichocarpa PE=2 SV=1
Cotton_A_01868	Gorai.006G132200.1	24.02	3.15	tr|B9SB59|B9SB59_RICCO Histidinol-phosphate aminotransferase, putative OS=Ricinus communis GN=RCOM_0785090 PE=3 SV=1
Cotton_A_13327	Gorai.001G129100.1	0.61	0.08	tr|B9T1Z5|B9T1Z5_RICCO Peptide transporter, putative OS=Ricinus communis GN=RCOM_0625060 PE=3 SV=1
Cotton_A_18529	Gorai.003G135300.1	0.61	0.08	tr|B9SZC3|B9SZC3_RICCO Putative uncharacterized protein OS=Ricinus communis GN=RCOM_1202720 PE=4 SV=1
Cotton_A_02992	Gorai.007G149400.1	127.88	16.79	tr|C6T0H9|C6T0H9_SOYBN Uncharacterized protein OS=Glycine max PE=2 SV=1
Cotton_A_05622	Gorai.001G022300.2	44.01	5.78	tr|B9RQR6|B9RQR6_RICCO Calmodulin binding protein, putative OS=Ricinus communis GN=RCOM_0705980 PE=4 SV=1
Cotton_A_40571	Gorai.012G099000.2	10.65	1.4	tr|B9IMB0|B9IMB0_POPTR Uncharacterized protein OS=Populus trichocarpa GN=POPTR_0018s11270g PE=4 SV=1
Cotton_A_36712	Gorai.005G200700.5	8.59	1.13	tr|A5C2H3|A5C2H3_VITVI Putative uncharacterized protein OS=Vitis vinifera GN=VITISV_014731 PE=4 SV=1
Cotton_A_14375	Gorai.007G105900.1	99.28	13.07	tr|A9PBL3|A9PBL3_POPTR Arabinogalactan-protein OS=Populus trichocarpa GN=POPTR_0014s09050g PE=2 SV=1
Cotton_A_04600	Gorai.009G187300.1	8.95	1.18	tr|A5BLS1|A5BLS1_VITVI Putative uncharacterized protein OS=Vitis vinifera GN=VITISV_012026 PE=4 SV=1
Cotton_A_09117	Gorai.013G212100.2	45.32	5.98	tr|B9N6A5|B9N6A5_POPTR Replication family protein OS=Populus trichocarpa GN=POPTR_0006s29060g PE=4 SV=1
Cotton_A_06601	Gorai.007G362800.2	14.55	1.92	tr|D7TI87|D7TI87_VITVI Putative uncharacterized protein OS=Vitis vinifera GN=VIT_08s0007g07160 PE=4 SV=1
Cotton_A_19736	Gorai.013G034700.1	3.94	0.52	tr|B9H0U7|B9H0U7_POPTR Uncharacterized protein OS=Populus trichocarpa GN=POPTR_0004s16640g PE=4 SV=2
Cotton_A_11957	Gorai.004G013100.1	9.77	1.29	tr|D7SKW2|D7SKW2_VITVI Putative uncharacterized protein OS=Vitis vinifera GN=VIT_06s0004g03100 PE=4 SV=1
Cotton_A_03241	Gorai.004G059100.5	30.59	4.04	tr|B9T3B3|B9T3B3_RICCO RNA binding protein, putative OS=Ricinus communis GN=RCOM_1749860 PE=4 SV=1
Cotton_A_35553	Gorai.011G132200.1	0.53	0.07	tr|B9SM00|B9SM00_RICCO Putative uncharacterized protein OS=Ricinus communis GN=RCOM_1310780 PE=4 SV=1
Cotton_A_28156	Gorai.002G077400.2	4.76	0.63	tr|B9SIH1|B9SIH1_RICCO tRNA (guanine(37)-N1)-methyltransferase OS=Ricinus communis GN=RCOM_1256170 PE=3 SV=1
Cotton_A_29020	Gorai.003G126500.1	90.51	11.98	tr|A9PAE1|A9PAE1_POPTR Mitochondrial import inner membrane translocase subunit Tim10 family protein OS=Populus trichocarpa GN=POPTR_0009s04450g PE=2 SV=1
Cotton_A_01803	Gorai.006G126900.2	17.28	2.29	tr|B9HNY8|B9HNY8_POPTR Uncharacterized protein OS=Populus trichocarpa GN=POPTR_0009s05580g PE=3 SV=2
Cotton_A_13904	Gorai.009G088100.1	60.57	8.03	tr|A9PGD7|A9PGD7_POPTR Uncharacterized protein OS=Populus trichocarpa GN=POPTR_0009s15060g PE=2 SV=1
Cotton_A_12142	Gorai.009G442100.1	96.89	12.85	tr|Q2R3K2|Q2R3K2_ORYSJ Putative uncharacterized protein OS=Oryza sativa subsp. japonica GN=LOC_Os11g31650 PE=4 SV=1
Cotton_A_21544	Gorai.005G236700.2	7.08	0.94	tr|B9RYE4|B9RYE4_RICCO Myosin heavy chain, fast skeletal muscle, embryonic, putative OS=Ricinus communis GN=RCOM_0812380 PE=4 SV=1
Cotton_A_11286	Gorai.009G163700.1	166.09	22.08	tr|D7TJJ7|D7TJJ7_VITVI Ribosomal protein L34 OS=Vitis vinifera GN=VIT_10s0003g01080 PE=3 SV=1
Cotton_A_38906	Gorai.007G241500.1	5.19	0.69	tr|D7UEC0|D7UEC0_VITVI Putative uncharacterized protein (Fragment) OS=Vitis vinifera GN=VIT_00s1003g00010 PE=4 SV=1
Cotton_A_07701	Gorai.007G087900.1	15.76	2.1	tr|B9GPA8|B9GPA8_POPTR Uncharacterized protein OS=Populus trichocarpa GN=POPTR_0002s14330g PE=4 SV=1
Cotton_A_02244	Gorai.003G136100.3	158.25	21.09	tr|C6F117|C6F117_SOYBN Putative ribosomal protein S15 OS=Glycine max PE=2 SV=1
Cotton_A_31367	Gorai.007G259400.1	0.9	0.12	tr|B9SI99|B9SI99_RICCO Putative uncharacterized protein OS=Ricinus communis GN=RCOM_1321910 PE=3 SV=1
Cotton_A_36981	Gorai.007G103400.1	3.15	0.42	tr|C9DI12|C9DI12_9ROSI WRKY transcription factor 23 OS=(Populus tomentosa x Populus bolleana) x Populus tomentosa PE=2 SV=1
Cotton_A_35799	Gorai.009G367800.1	0.15	0.02	tr|B9N959|B9N959_POPTR Cf-4/9 disease resistance-like family protein OS=Populus trichocarpa GN=POPTR_0001s39970g PE=4 SV=1
Cotton_A_40132	Gorai.009G327600.1	1.05	0.14	tr|A5AMR4|A5AMR4_VITVI Putative uncharacterized protein OS=Vitis vinifera GN=VITISV_006313 PE=4 SV=1
Cotton_A_08813	Gorai.005G075900.1	5.77	0.77	tr|B9IQM2|B9IQM2_POPTR Exostosin family protein OS=Populus trichocarpa GN=POPTR_0019s11670g PE=4 SV=1
Cotton_A_18910	Gorai.011G063400.2	78.53	10.48	tr|D2X5K2|D2X5K2_PRUPE DEAD-box RNA helicase-like protein OS=Prunus persica GN=PRUPE_ppa006399mg PE=2 SV=1
Cotton_A_03966	Gorai.011G034000.1	3.07	0.41	tr|B9S997|B9S997_RICCO DNA binding protein, putative OS=Ricinus communis GN=RCOM_1014730 PE=4 SV=1
Cotton_A_04196	Gorai.003G148100.4	13.6	1.82	tr|B9GGR4|B9GGR4_POPTR Uncharacterized protein OS=Populus trichocarpa GN=POPTR_0001s28740g PE=4 SV=1
Cotton_A_30647	Gorai.003G129900.1	8.21	1.1	tr|B9GJA3|B9GJA3_POPTR Uncharacterized protein OS=Populus trichocarpa GN=POPTR_0001s24940g PE=3 SV=2
Cotton_A_24864	Gorai.007G317800.1	0.97	0.13	tr|B9I025|B9I025_POPTR Serine/threonine-protein kinase OS=Populus trichocarpa GN=POPTR_0011s12830g PE=3 SV=2
Cotton_A_11140	Gorai.009G023400.1	3.73	0.5	tr|B9RPB5|B9RPB5_RICCO Chloroplast-targeted copper chaperone, putative OS=Ricinus communis GN=RCOM_0926510 PE=4 SV=1
Cotton_A_25642	Gorai.011G015000.1	1.49	0.2	tr|A5BEJ3|A5BEJ3_VITVI Putative uncharacterized protein OS=Vitis vinifera GN=VIT_10s0116g01900 PE=4 SV=1
Cotton_A_08388	Gorai.010G056500.2	44.32	5.95	tr|B9IMK5|B9IMK5_POPTR Uncharacterized protein OS=Populus trichocarpa GN=POPTR_0018s12250g PE=4 SV=1
Cotton_A_18945	Gorai.009G146600.2	9.75	1.31	tr|C6ZKH5|C6ZKH5_GOSAR ELF4-like protein OS=Gossypium arboreum GN=F383_07011 PE=2 SV=1
Cotton_A_29169	Gorai.009G309600.1	5.95	0.8	tr|B9II94|B9II94_POPTR DC1 domain-containing family protein OS=Populus trichocarpa GN=POPTR_0016s05820g PE=4 SV=2
Cotton_A_15963	Gorai.012G023900.1	3.57	0.48	tr|B9HVK7|B9HVK7_POPTR Uncharacterized protein OS=Populus trichocarpa GN=POPTR_0010s24800g PE=4 SV=1
Cotton_A_21585	Gorai.004G121000.1	13.3	1.79	tr|B9R9F0|B9R9F0_RICCO Putative uncharacterized protein OS=Ricinus communis GN=RCOM_1496740 PE=4 SV=1
Cotton_A_07120	Gorai.008G236700.1	15.75	2.12	tr|B9GVI2|B9GVI2_POPTR Vacuolar invertase family protein OS=Populus trichocarpa GN=POPTR_0003s11210g PE=3 SV=1
Cotton_A_21850	Gorai.013G072200.2	150.07	20.2	tr|A9P7Z3|A9P7Z3_POPTR Xyloglucan endotransglucosylase/hydrolase OS=Populus trichocarpa GN=POPTR_0019s14590g PE=2 SV=1
Cotton_A_10677	Gorai.007G305800.1	171.59	23.12	tr|A9PEC9|A9PEC9_POPTR Calreticulin family protein OS=Populus trichocarpa GN=POPTR_0013s01090g PE=2 SV=1
Cotton_A_06040	Gorai.012G011800.1	5.71	0.77	tr|B9S5R3|B9S5R3_RICCO DNA binding protein, putative OS=Ricinus communis GN=RCOM_0652810 PE=4 SV=1
Cotton_A_33366	Gorai.005G184400.1	8.75	1.18	tr|B9SZH1|B9SZH1_RICCO Auxin-induced protein 5NG4, putative OS=Ricinus communis GN=RCOM_0393140 PE=4 SV=1
Cotton_A_11126	Gorai.009G021900.1	24.84	3.35	tr|B9STN2|B9STN2_RICCO Protein argonaute OS=Ricinus communis GN=RCOM_0825910 PE=3 SV=1
Cotton_A_08132	Gorai.006G205500.1	2	0.27	tr|D7TVR6|D7TVR6_VITVI Putative uncharacterized protein OS=Vitis vinifera GN=VIT_02s0025g02620 PE=4 SV=1
Cotton_A_35405	Gorai.005G138100.1	2.74	0.37	tr|A5C258|A5C258_VITVI Putative uncharacterized protein OS=Vitis vinifera GN=VITISV_032171 PE=4 SV=1
Cotton_A_26328	Gorai.013G181200.1	0.37	0.05	tr|B9GLG4|B9GLG4_POPTR Oxidoreductase family protein OS=Populus trichocarpa GN=POPTR_0001s04410g PE=3 SV=2
Cotton_A_13900	Gorai.009G087600.1	9.6	1.3	tr|B9SSV8|B9SSV8_RICCO Putative uncharacterized protein OS=Ricinus communis GN=RCOM_0792900 PE=4 SV=1
Cotton_A_08727	Gorai.005G067900.2	12.55	1.7	tr|B9RZS9|B9RZS9_RICCO Transcription factor, putative OS=Ricinus communis GN=RCOM_1000870 PE=4 SV=1
Cotton_A_11698	Gorai.012G180800.1	0.59	0.08	tr|B9S0Q9|B9S0Q9_RICCO Short-chain dehydrogenase, putative OS=Ricinus communis GN=RCOM_1221570 PE=3 SV=1
Cotton_A_23269	Gorai.013G140300.1	2.36	0.32	tr|B9I2B9|B9I2B9_POPTR Uncharacterized protein OS=Populus trichocarpa GN=POPTR_0012s00280g PE=4 SV=1
Cotton_A_40384	Gorai.013G140300.1	2.36	0.32	tr|O23411|O23411_ARATH Putative uncharacterized protein AT4g15600 OS=Arabidopsis thaliana GN=dl3840c PE=4 SV=1
Cotton_A_11188	Gorai.003G041300.9	1485.53	201.59	tr|A8MRL0|A8MRL0_ARATH Histone H3.3 OS=Arabidopsis thaliana GN=At4g40030 PE=4 SV=1
Cotton_A_03494	Gorai.012G114400.1	27.41	3.72	tr|B7FKN6|B7FKN6_MEDTR Tyrosine phosphatase, putative OS=Medicago truncatula GN=MTR_8g088420 PE=2 SV=1
Cotton_A_00683	Gorai.005G249400.1	2.21	0.3	tr|B9HRD2|B9HRD2_POPTR Auxin-responsive family protein OS=Populus trichocarpa GN=POPTR_0009s12970g PE=4 SV=1
Cotton_A_19609	Gorai.005G082900.4	9.33	1.27	tr|B9SJK9|B9SJK9_RICCO Putative uncharacterized protein OS=Ricinus communis GN=RCOM_0138900 PE=4 SV=1
Cotton_A_28386	Gorai.008G065100.1	8.8	1.2	tr|A6MUS6|A6MUS6_GOSHI Ubiquitin conjugating enzyme OS=Gossypium hirsutum PE=2 SV=1
Cotton_A_06325	Gorai.002G073800.1	0.22	0.03	tr|B9T364|B9T364_RICCO NAC domain-containing protein, putative OS=Ricinus communis GN=RCOM_0129350 PE=4 SV=1
Cotton_A_06030	Gorai.012G013200.3	219.87	29.99	tr|D6BQP2|D6BQP2_JATCU Cytochrome b-c1 complex subunit 8 OS=Jatropha curcas PE=2 SV=1
Cotton_A_38992	Gorai.002G177600.1	11.73	1.6	tr|Q7X9S3|Q7X9S3_GOSBA Putative major latex-like protein (Fragment) OS=Gossypium barbadense PE=2 SV=1
Cotton_A_31635	Gorai.006G039100.2	4.03	0.55	tr|B9I5C7|B9I5C7_POPTR Uncharacterized protein OS=Populus trichocarpa GN=POPTR_0012s02280g PE=4 SV=1
Cotton_A_29919	Gorai.001G213400.1	410.59	56.06	tr|A9PBR8|A9PBR8_POPTR 60S ribosomal protein L27 OS=Populus trichocarpa GN=POPTR_0016s02040g PE=2 SV=1
Cotton_A_09002	Gorai.005G214700.2	13.83	1.89	tr|B9SXE3|B9SXE3_RICCO 3-isopropylmalate dehydratase, putative OS=Ricinus communis GN=RCOM_1389110 PE=4 SV=1
Cotton_A_16239	Gorai.003G119500.2	1.39	0.19	tr|B9IF84|B9IF84_POPTR Uncharacterized protein OS=Populus trichocarpa GN=POPTR_0015s10540g PE=4 SV=1
Cotton_A_34247	Gorai.011G178900.1	3.95	0.54	tr|B9SQV0|B9SQV0_RICCO Putative uncharacterized protein OS=Ricinus communis GN=RCOM_1217860 PE=4 SV=1
Cotton_A_23674	Gorai.008G007000.1	3.51	0.48	tr|B9SFK4|B9SFK4_RICCO Serine-threonine protein kinase, plant-type, putative OS=Ricinus communis GN=RCOM_0647000 PE=4 SV=1
Cotton_A_15770	Gorai.008G013200.2	20.97	2.87	tr|A9PAY5|A9PAY5_POPTR Alpha-expansin 20 family protein OS=Populus trichocarpa GN=POPTR_0009s17050g PE=2 SV=1
Cotton_A_31677	Gorai.010G124000.1	7.67	1.05	tr|D7SU36|D7SU36_VITVI Putative uncharacterized protein OS=Vitis vinifera GN=VIT_04s0008g02670 PE=4 SV=1
Cotton_A_21355	Gorai.009G428000.1	5.1	0.7	tr|Q84LK9|Q84LK9_GOSAR (+)-delta-cadinene synthase OS=Gossypium arboreum GN=cad1-b PE=4 SV=1
Cotton_A_19459	Gorai.001G259300.1	0.51	0.07	tr|B9RUF5|B9RUF5_RICCO Spotted leaf protein, putative OS=Ricinus communis GN=RCOM_0852480 PE=4 SV=1
Cotton_A_38152	Gorai.011G166800.1	86.3	11.85	tr|B9RTI4|B9RTI4_RICCO Chloroplast inner envelope protein, putative OS=Ricinus communis GN=RCOM_0910770 PE=4 SV=1
Cotton_A_26559	Gorai.007G142800.1	3.13	0.43	tr|B9S4T8|B9S4T8_RICCO WRKY transcription factor, putative OS=Ricinus communis GN=RCOM_0992280 PE=4 SV=1
Cotton_A_08433	Gorai.012G064200.1	3.71	0.51	tr|B9IJK5|B9IJK5_POPTR Uncharacterized protein OS=Populus trichocarpa GN=POPTR_0017s10600g PE=4 SV=1
Cotton_A_30008	Gorai.001G138900.1	1.6	0.22	tr|D7MTL8|D7MTL8_ARALL Predicted protein OS=Arabidopsis lyrata subsp. lyrata GN=ARALYDRAFT_684987 PE=4 SV=1
Cotton_A_10599	Gorai.006G255900.4	5.89	0.81	tr|B9RSV0|B9RSV0_RICCO Protein phosphatase 2c, putative OS=Ricinus communis GN=RCOM_0678830 PE=3 SV=1
Cotton_A_28138	Gorai.002G075600.2	6.47	0.89	tr|A9PET3|A9PET3_POPTR Uncharacterized protein OS=Populus trichocarpa GN=POPTR_0011s12610g PE=2 SV=1
Cotton_A_15226	Gorai.001G227000.1	52.9	7.28	tr|A5B440|A5B440_VITVI Putative uncharacterized protein OS=Vitis vinifera GN=VITISV_014605 PE=4 SV=1
Cotton_A_02449	Gorai.006G177000.1	1.38	0.19	tr|B9SG96|B9SG96_RICCO Putative uncharacterized protein OS=Ricinus communis GN=RCOM_0879920 PE=4 SV=1
Cotton_A_22712	Gorai.001G275600.2	14.01	1.93	tr|A5AUU0|A5AUU0_VITVI Putative uncharacterized protein OS=Vitis vinifera GN=VITISV_021185 PE=4 SV=1
Cotton_A_21889	Gorai.013G207900.1	14.95	2.06	tr|B9RFK5|B9RFK5_RICCO Transcription factor, putative OS=Ricinus communis GN=RCOM_1435500 PE=4 SV=1
Cotton_A_18413	Gorai.004G199600.1	2.83	0.39	tr|A5AKL8|A5AKL8_VITVI Putative uncharacterized protein OS=Vitis vinifera GN=VITISV_004658 PE=3 SV=1
Cotton_A_07234	Gorai.001G030500.2	0.58	0.08	tr|B9SBZ4|B9SBZ4_RICCO Protein bem46, putative OS=Ricinus communis GN=RCOM_0700910 PE=4 SV=1
Cotton_A_27528	Gorai.009G306200.2	0.29	0.04	tr|D7U495|D7U495_VITVI Putative uncharacterized protein OS=Vitis vinifera GN=VIT_04s0044g01860 PE=4 SV=1
Cotton_A_02023	Gorai.007G051300.1	24.63	3.4	tr|D6Q1T4|D6Q1T4_MEDSA Geranylgeranyl-diphosphate synthase OS=Medicago sativa GN=GGPPS PE=2 SV=1
Cotton_A_03550	Gorai.001G046100.1	14.85	2.05	tr|B9R9P9|B9R9P9_RICCO Putative uncharacterized protein OS=Ricinus communis GN=RCOM_1499930 PE=4 SV=1
Cotton_A_10541	Gorai.003G136100.3	152.67	21.09	tr|C6F117|C6F117_SOYBN Putative ribosomal protein S15 OS=Glycine max PE=2 SV=1
Cotton_A_34119	Gorai.007G240200.1	25.3	3.5	tr|B9R8H1|B9R8H1_RICCO Glutathione-s-transferase theta, gst, putative OS=Ricinus communis GN=RCOM_1599790 PE=3 SV=1
Cotton_A_11737	Gorai.012G184900.1	2.24	0.31	tr|B9HWT6|B9HWT6_POPTR Glucosyltransferase like family protein OS=Populus trichocarpa GN=POPTR_0010s14680g PE=4 SV=1
Cotton_A_41107	Gorai.011G254600.1	41.75	5.78	tr|Q3BD85|Q3BD85_9ROSI Putative 21 kDa trypsin inhibitor OS=Theobroma bicolor PE=4 SV=1
Cotton_A_39266	Gorai.006G067000.4	14.22	1.97	tr|D7TIF5|D7TIF5_VITVI Putative uncharacterized protein OS=Vitis vinifera GN=VIT_08s0007g06350 PE=4 SV=1
Cotton_A_29395	Gorai.012G141800.1	8.95	1.24	tr|B9SWA1|B9SWA1_RICCO Putative uncharacterized protein OS=Ricinus communis GN=RCOM_0265510 PE=4 SV=1
Cotton_A_41021	Gorai.002G165000.1	8.07	1.12	tr|B9S2G6|B9S2G6_RICCO Putative uncharacterized protein OS=Ricinus communis GN=RCOM_0699300 PE=4 SV=1
Cotton_A_23768	Gorai.011G134700.1	128.48	17.84	tr|A2ZMN0|A2ZMN0_ORYSI Putative uncharacterized protein OS=Oryza sativa subsp. indica GN=OsI_39086 PE=4 SV=1
Cotton_A_40690	Gorai.006G035400.1	9.43	1.31	tr|E5GAG7|E5GAG7_VITVI (E)-beta-ocimene/myrcene synthase OS=Vitis vinifera PE=2 SV=1
Cotton_A_19400	Gorai.013G039000.1	258.34	35.89	tr|B9SXF4|B9SXF4_RICCO Ferredoxin-2, chloroplast, putative OS=Ricinus communis GN=RCOM_0321060 PE=4 SV=1
Cotton_A_40346	Gorai.010G141100.1	33.54	4.66	tr|B9SQL9|B9SQL9_RICCO Putative uncharacterized protein OS=Ricinus communis GN=RCOM_0456610 PE=4 SV=1
Cotton_A_33777	Gorai.004G019500.2	20.71	2.88	tr|D7SL59|D7SL59_VITVI Putative uncharacterized protein OS=Vitis vinifera GN=VIT_06s0004g02040 PE=4 SV=1
Cotton_A_39483	Gorai.004G134900.1	3.09	0.43	tr|B9RCQ2|B9RCQ2_RICCO Putative uncharacterized protein OS=Ricinus communis GN=RCOM_1691280 PE=4 SV=1
Cotton_A_26519	Gorai.009G233900.2	11.27	1.57	tr|B9GUZ9|B9GUZ9_POPTR Uncharacterized protein OS=Populus trichocarpa GN=POPTR_0002s10080g PE=4 SV=1
Cotton_A_06227	Gorai.008G173900.1	5.81	0.81	tr|B9RLB4|B9RLB4_RICCO Strictosidine synthase, putative OS=Ricinus communis GN=RCOM_1464760 PE=4 SV=1
Cotton_A_24921	Gorai.012G123500.2	6.02	0.84	tr|B9S2I2|B9S2I2_RICCO Two-component sensor protein histidine protein kinase, putative OS=Ricinus communis GN=RCOM_0699760 PE=4 SV=1
Cotton_A_30860	Gorai.008G010800.1	98.15	13.71	tr|B9T0V5|B9T0V5_RICCO Putative uncharacterized protein OS=Ricinus communis GN=RCOM_1439690 PE=4 SV=1
Cotton_A_06699	Gorai.002G105000.1	12.65	1.77	tr|A5B787|A5B787_VITVI Putative uncharacterized protein OS=Vitis vinifera GN=VITISV_039591 PE=4 SV=1
Cotton_A_05123	Gorai.004G228800.1	104.85	14.68	tr|B9SWB3|B9SWB3_RICCO Putative uncharacterized protein OS=Ricinus communis GN=RCOM_0154130 PE=4 SV=1
Cotton_A_31972	Gorai.008G199800.1	0.57	0.08	tr|B9RLL7|B9RLL7_RICCO Kelch repeat protein, putative OS=Ricinus communis GN=RCOM_1469310 PE=4 SV=1
Cotton_A_08659	Gorai.009G212900.1	0.57	0.08	tr|E0CPU4|E0CPU4_VITVI Putative uncharacterized protein OS=Vitis vinifera GN=VIT_18s0001g10400 PE=4 SV=1
Cotton_A_11900	Gorai.004G289800.1	2.56	0.36	tr|D5L133|D5L133_MALDO AP2 domain class transcription factor OS=Malus domestica GN=AP2D49 PE=2 SV=1
Cotton_A_05062	Gorai.009G236700.1	14.42	2.03	tr|B9H731|B9H731_POPTR Cryptochrome 1 family protein OS=Populus trichocarpa GN=POPTR_0005s17100g PE=4 SV=1
Cotton_A_14465	Gorai.008G245800.3	6.18	0.87	tr|B9HWF9|B9HWF9_POPTR tRNA synthetase class 1 family protein OS=Populus trichocarpa GN=POPTR_0010s13240g PE=3 SV=1
Cotton_A_31409	Gorai.009G000400.1	4.26	0.6	tr|B9SM54|B9SM54_RICCO Amino acid transporter, putative OS=Ricinus communis GN=RCOM_0878760 PE=4 SV=1
Cotton_A_27180	Gorai.004G147300.5	3.69	0.52	tr|B9TA63|B9TA63_RICCO Polygalacturonase, putative OS=Ricinus communis GN=RCOM_2127210 PE=3 SV=1
Cotton_A_36567	Gorai.002G187000.1	3.9	0.55	tr|B9HTU1|B9HTU1_POPTR Armadillo/beta-catenin repeat family protein OS=Populus trichocarpa GN=POPTR_0010s05560g PE=4 SV=2
Cotton_A_03101	Gorai.013G231300.4	20.83	2.94	tr|B9RP94|B9RP94_RICCO Protein phosphatase 2a, regulatory subunit, putative OS=Ricinus communis GN=RCOM_0925400 PE=4 SV=1
Cotton_A_11572	Gorai.001G267200.2	14.23	2.01	tr|B9SLT5|B9SLT5_RICCO Putative uncharacterized protein OS=Ricinus communis GN=RCOM_0531760 PE=4 SV=1
Cotton_A_07014	Gorai.009G103300.5	12.17	1.72	tr|D7SKP1|D7SKP1_VITVI Kinesin-like protein OS=Vitis vinifera GN=VIT_06s0004g03810 PE=3 SV=1
Cotton_A_12980	Gorai.004G171800.1	760.44	107.58	tr|C6T516|C6T516_SOYBN Putative uncharacterized protein OS=Glycine max PE=2 SV=1
Cotton_A_28764	Gorai.013G114700.1	1.06	0.15	tr|B9I5V4|B9I5V4_POPTR Uncharacterized protein OS=Populus trichocarpa GN=POPTR_0013s05170g PE=3 SV=1
Cotton_A_04195	Gorai.003G148200.2	40.34	5.71	tr|B9SKU8|B9SKU8_RICCO Ubiquitin-activating enzyme E1, putative OS=Ricinus communis GN=RCOM_1093200 PE=3 SV=1
Cotton_A_03870	Gorai.011G024700.1	2.19	0.31	tr|D7U6T3|D7U6T3_VITVI Putative uncharacterized protein OS=Vitis vinifera GN=VIT_00s0445g00050 PE=4 SV=1
Cotton_A_34309	Gorai.001G155700.1	5.72	0.81	tr|B9I8W0|B9I8W0_POPTR Caprice family protein OS=Populus trichocarpa GN=POPTR_0014s09200g PE=4 SV=1
Cotton_A_39980	Gorai.004G134700.1	15.45	2.19	tr|B9GXG8|B9GXG8_POPTR Uncharacterized protein OS=Populus trichocarpa GN=POPTR_0003s13830g PE=4 SV=1
Cotton_A_29212	Gorai.001G253200.1	1.62	0.23	tr|B9SF53|B9SF53_RICCO Inorganic phosphate transporter, putative OS=Ricinus communis GN=RCOM_1214240 PE=4 SV=1
Cotton_A_21840	Gorai.013G073100.3	30.77	4.37	tr|A8Y921|A8Y921_POPTR D6-type cyclin OS=Populus trichocarpa GN=CYCD6;4 PE=2 SV=1
Cotton_A_13559	Gorai.009G349800.1	15.06	2.14	tr|C6T849|C6T849_SOYBN Uncharacterized protein OS=Glycine max PE=2 SV=1
Cotton_A_19268	Gorai.007G016700.1	429.51	61.07	tr|Q45W78|Q45W78_ARAHY Ubiquitin fusion protein OS=Arachis hypogaea PE=2 SV=1
Cotton_A_07229	Gorai.001G030000.1	8.58	1.22	tr|B9IMH8|B9IMH8_POPTR Uncharacterized protein OS=Populus trichocarpa GN=POPTR_0018s12010g PE=3 SV=2
Cotton_A_24157	Gorai.005G221500.3	6.32	0.9	tr|A5AUY6|A5AUY6_VITVI Putative uncharacterized protein OS=Vitis vinifera GN=VITISV_021553 PE=4 SV=1
Cotton_A_03228	Gorai.001G235800.1	185.17	26.39	tr|B7FHF6|B7FHF6_MEDTR Uncharacterized protein OS=Medicago truncatula PE=2 SV=1
Cotton_A_15382	Gorai.006G147700.1	9.75	1.39	tr|B9SDL8|B9SDL8_RICCO Putative uncharacterized protein OS=Ricinus communis GN=RCOM_0422030 PE=4 SV=1
Cotton_A_38633	Gorai.011G172200.1	46.08	6.57	tr|D7SZA9|D7SZA9_VITVI Putative uncharacterized protein OS=Vitis vinifera GN=VIT_05s0049g00200 PE=4 SV=1
Cotton_A_27100	Gorai.005G030600.1	0.28	0.04	tr|B9S0V1|B9S0V1_RICCO Osmotin, putative OS=Ricinus communis GN=RCOM_1537760 PE=4 SV=1
Cotton_A_10961	Gorai.007G340800.1	0.07	0.01	tr|B9RFE0|B9RFE0_RICCO Pectinesterase OS=Ricinus communis GN=RCOM_1433930 PE=3 SV=1
Cotton_A_35890	Gorai.004G184400.1	0.56	0.08	tr|B9RXE3|B9RXE3_RICCO Putative uncharacterized protein OS=Ricinus communis GN=RCOM_0903100 PE=4 SV=1
Cotton_A_02261	Gorai.002G232900.1	8.75	1.25	tr|C6TBF8|C6TBF8_SOYBN Putative uncharacterized protein OS=Glycine max PE=2 SV=1
Cotton_A_08935	Gorai.005G208000.1	0.35	0.05	tr|B9T670|B9T670_RICCO Indole-3-acetic acid-amido synthetase GH3.6, putative OS=Ricinus communis GN=RCOM_0032550 PE=4 SV=1
Cotton_A_26087	Gorai.005G023100.1	41	5.86	tr|D7U3H5|D7U3H5_VITVI Putative uncharacterized protein OS=Vitis vinifera GN=VIT_07s0005g06000 PE=4 SV=1
Cotton_A_34455	Gorai.008G010600.1	14.83	2.12	tr|B9GGY2|B9GGY2_POPTR Uncharacterized protein OS=Populus trichocarpa GN=POPTR_0001s38900g PE=4 SV=1
Cotton_A_22640	Gorai.007G119500.1	478.23	68.37	tr|Q2QDG1|Q2QDG1_GOSHI Ubiquitin extension protein OS=Gossypium hirsutum GN=UBQ7 PE=2 SV=1
Cotton_A_15571	Gorai.013G161300.2	87.34	12.49	tr|Q5KT13|Q5KT13_9CARY Tryptophan synthase beta subunit OS=Persicaria tinctoria PE=2 SV=1
Cotton_A_07168	Gorai.008G231500.1	6.13	0.88	tr|A9PFA9|A9PFA9_POPTR Uncharacterized protein OS=Populus trichocarpa GN=POPTR_0003s08080g PE=2 SV=1
Cotton_A_25048	Gorai.009G355100.1	32.66	4.69	tr|B9R951|B9R951_RICCO Isochorismate synthase, putative OS=Ricinus communis GN=RCOM_1513750 PE=4 SV=1
Cotton_A_05561	Gorai.007G377100.1	3.69	0.53	tr|B9IFX8|B9IFX8_POPTR Uncharacterized protein OS=Populus trichocarpa GN=POPTR_0016s10400g PE=4 SV=1
Cotton_A_09635	Gorai.006G266400.1	23.04	3.31	tr|D7T669|D7T669_VITVI Putative uncharacterized protein OS=Vitis vinifera GN=VIT_05s0020g00040 PE=4 SV=1
Cotton_A_41054	Gorai.009G393300.1	327.77	47.09	tr|D7LKY8|D7LKY8_ARALL Calcium-binding EF hand family protein OS=Arabidopsis lyrata subsp. lyrata GN=ARALYDRAFT_903848 PE=4 SV=1
Cotton_A_07010	Gorai.003G040200.1	424.9	61.09	tr|F2E7L1|F2E7L1_HORVD Histone H4 OS=Hordeum vulgare var. distichum PE=2 SV=1
Cotton_A_24068	Gorai.006G164300.1	434.63	62.55	tr|D7TQQ2|D7TQQ2_VITVI Putative uncharacterized protein OS=Vitis vinifera GN=VIT_08s0040g01410 PE=4 SV=1
Cotton_A_18782	Gorai.011G188600.2	9.37	1.35	tr|B9HSC8|B9HSC8_POPTR Uncharacterized protein OS=Populus trichocarpa GN=POPTR_0010s02420g PE=4 SV=2
Cotton_A_00090	Gorai.002G017000.1	68.08	9.81	tr|B9RW76|B9RW76_RICCO Putative uncharacterized protein OS=Ricinus communis GN=RCOM_1176530 PE=4 SV=1
Cotton_A_14926	Gorai.012G128900.1	106.32	15.35	tr|E0CTD2|E0CTD2_VITVI Putative uncharacterized protein OS=Vitis vinifera GN=VIT_12s0028g03790 PE=4 SV=1
Cotton_A_16486	Gorai.006G243200.2	31.07	4.49	tr|B9RTJ1|B9RTJ1_RICCO Protein argonaute OS=Ricinus communis GN=RCOM_0910940 PE=3 SV=1
Cotton_A_08432	Gorai.012G064300.1	8.51	1.23	tr|B9GI62|B9GI62_POPTR GPI transamidase component family protein OS=Populus trichocarpa GN=POPTR_0001s35320g PE=4 SV=1
Cotton_A_09454	Gorai.007G071500.2	7.61	1.1	tr|Q2HRW5|Q2HRW5_MEDTR Syntaxin of plants protein OS=Medicago truncatula GN=MTR_7g084590 PE=4 SV=1
Cotton_A_19889	Gorai.011G193600.1	66.12	9.57	tr|Q56E95|Q56E95_GOSHI Putative ethylene responsive element binding protein 2 OS=Gossypium hirsutum PE=2 SV=1
Cotton_A_10141	Gorai.011G292000.1	2.21	0.32	tr|B9HHT1|B9HHT1_POPTR Zinc finger family protein OS=Populus trichocarpa GN=POPTR_0008s07110g PE=4 SV=1
Cotton_A_25495	Gorai.005G090600.2	44.31	6.42	tr|B9RJ63|B9RJ63_RICCO Aminotransferase ybdL, putative OS=Ricinus communis GN=RCOM_1031640 PE=4 SV=1
Cotton_A_39665	Gorai.011G180100.3	7.03	1.02	tr|A9PCE3|A9PCE3_POPTR Auxin-responsive protein OS=Populus trichocarpa PE=2 SV=1
Cotton_A_02497	Gorai.006G182500.5	42.26	6.14	tr|D7M717|D7M717_ARALL LMBR1 integral membrane family protein OS=Arabidopsis lyrata subsp. lyrata GN=ARALYDRAFT_908005 PE=4 SV=1
Cotton_A_14726	Gorai.006G009800.1	31.93	4.64	tr|A5C8M2|A5C8M2_VITVI Putative uncharacterized protein OS=Vitis vinifera GN=VITISV_014914 PE=4 SV=1
Cotton_A_07356	Gorai.006G220800.1	4.81	0.7	tr|A9PEI4|A9PEI4_POPTR Uncharacterized protein OS=Populus trichocarpa GN=POPTR_0001s14470g PE=2 SV=1
Cotton_A_04489	Gorai.008G156100.1	1.03	0.15	tr|B9GMT3|B9GMT3_POPTR Uncharacterized protein OS=Populus trichocarpa GN=POPTR_0001s13050g PE=4 SV=1
Cotton_A_26833	Gorai.013G060300.1	89.64	13.07	tr|B9GGB7|B9GGB7_POPTR Phosphate-responsive family protein OS=Populus trichocarpa GN=POPTR_0001s31910g PE=4 SV=2
Cotton_A_40682	Gorai.010G042200.1	1.92	0.28	tr|A5BAY7|A5BAY7_VITVI Putative uncharacterized protein OS=Vitis vinifera GN=VITISV_002357 PE=4 SV=1
Cotton_A_12202	Gorai.001G083700.5	42.03	6.13	tr|E0XGY1|E0XGY1_MANES Phytoene synthase 2 OS=Manihot esculenta GN=PSY2 PE=2 SV=1
Cotton_A_15230	Gorai.001G226700.2	9.05	1.32	tr|B9SMS2|B9SMS2_RICCO ATP binding protein, putative OS=Ricinus communis GN=RCOM_1628400 PE=4 SV=1
Cotton_A_13247	Gorai.008G254700.1	7.33	1.07	tr|B9RCT4|B9RCT4_RICCO Putative uncharacterized protein OS=Ricinus communis GN=RCOM_1692100 PE=4 SV=1
Cotton_A_12946	Gorai.009G091200.2	17.05	2.49	tr|B9GIG9|B9GIG9_POPTR Uncharacterized protein OS=Populus trichocarpa GN=POPTR_0001s25960g PE=4 SV=2
Cotton_A_39832	Gorai.004G121300.1	24.64	3.6	tr|B9ID35|B9ID35_POPTR DNA-directed RNA polymerase II family protein OS=Populus trichocarpa GN=POPTR_0015s13600g PE=3 SV=1
Cotton_A_37960	Gorai.004G126400.1	7.46	1.09	tr|Q0ZIH9|Q0ZIH9_TOBAC UP-9A OS=Nicotiana tabacum PE=2 SV=1
Cotton_A_13895	Gorai.009G087100.2	13.89	2.03	tr|A3C1M3|A3C1M3_ORYSJ Putative uncharacterized protein OS=Oryza sativa subsp. japonica GN=OsJ_30388 PE=4 SV=1
Cotton_A_29968	Gorai.005G215000.3	8.27	1.21	tr|B9GGG8|B9GGG8_POPTR Histone deacetylase OS=Populus trichocarpa GN=POPTR_0001s46430g PE=3 SV=1
Cotton_A_18318	Gorai.013G206600.1	0.41	0.06	tr|B9SVI5|B9SVI5_RICCO Transmembrane protein Tmp21, putative OS=Ricinus communis GN=RCOM_0537760 PE=3 SV=1
Cotton_A_04059	Gorai.009G294000.1	21.07	3.09	tr|B9IQ64|B9IQ64_POPTR Uncharacterized protein OS=Populus trichocarpa GN=POPTR_0019s08690g PE=4 SV=1
Cotton_A_18175	Gorai.012G105400.1	0.75	0.11	tr|B9SZY6|B9SZY6_RICCO Zeamatin, putative OS=Ricinus communis GN=RCOM_0451750 PE=4 SV=1
Cotton_A_32060	Gorai.001G222200.1	1.09	0.16	tr|A5B7N5|A5B7N5_VITVI Putative uncharacterized protein OS=Vitis vinifera GN=VITISV_012918 PE=4 SV=1
Cotton_A_27464	Gorai.001G198900.1	181.44	26.65	tr|D4P597|D4P597_GOSHI High mobility group box 3 protein OS=Gossypium hirsutum PE=2 SV=2
Cotton_A_13551	Gorai.011G279300.1	7.42	1.09	tr|B9HT14|B9HT14_POPTR Uncharacterized protein OS=Populus trichocarpa GN=POPTR_0010s20080g PE=4 SV=2
Cotton_A_16687	Gorai.009G278600.2	24.15	3.55	tr|B9SMX3|B9SMX3_RICCO Putative uncharacterized protein OS=Ricinus communis GN=RCOM_0482310 PE=4 SV=1
Cotton_A_07272	Gorai.001G034700.1	83.82	12.33	tr|A9PHT6|A9PHT6_POPTR Uncharacterized protein OS=Populus trichocarpa GN=POPTR_0018s01890g PE=2 SV=1
Cotton_A_16216	Gorai.003G117900.1	12.1	1.78	tr|B9I440|B9I440_POPTR Respiratory burst oxidase C family protein OS=Populus trichocarpa GN=POPTR_0012s11340g PE=4 SV=2
Cotton_A_28665	Gorai.003G001300.1	2.51	0.37	tr|B9S6W8|B9S6W8_RICCO Kinase, putative OS=Ricinus communis GN=RCOM_0875020 PE=4 SV=1
Cotton_A_38077	Gorai.001G203400.1	1.56	0.23	tr|B9IGI7|B9IGI7_POPTR Leucine-rich repeat family protein OS=Populus trichocarpa GN=POPTR_0016s13460g PE=4 SV=1
Cotton_A_06612	Gorai.007G361700.4	26	3.84	tr|C7SQI9|C7SQI9_SOYBN BHLH transcription factor PTF1 OS=Glycine max GN=PTF1 PE=2 SV=1
Cotton_A_34668	Gorai.004G141000.2	26.2	3.87	tr|B9SLP0|B9SLP0_RICCO OTU domain-containing protein 6B, putative OS=Ricinus communis GN=RCOM_0501140 PE=4 SV=1
Cotton_A_11131	Gorai.009G022400.2	19.49	2.88	tr|B9ILH5|B9ILH5_POPTR ABC transporter family protein OS=Populus trichocarpa GN=POPTR_0018s06370g PE=4 SV=2
Cotton_A_07460	Gorai.009G451700.3	12.18	1.8	tr|B9S3Y9|B9S3Y9_RICCO Putative uncharacterized protein OS=Ricinus communis GN=RCOM_0557140 PE=4 SV=1
Cotton_A_10121	Gorai.011G293800.1	1.15	0.17	tr|B9RGF2|B9RGF2_RICCO Putative uncharacterized protein OS=Ricinus communis GN=RCOM_1453650 PE=4 SV=1
Cotton_A_12676	Gorai.002G114000.1	35.21	5.21	tr|Q38IX0|Q38IX0_SOYBN Glyceraldehyde-3-phosphate dehydrogenase OS=Glycine max PE=2 SV=1
Cotton_A_16541	Gorai.006G079200.1	18.1	2.68	tr|B9HWY1|B9HWY1_POPTR Zinc knuckle family protein OS=Populus trichocarpa GN=POPTR_0010s15230g PE=4 SV=1
Cotton_A_33539	Gorai.002G128700.1	0.27	0.04	tr|B9R7S4|B9R7S4_RICCO Putative uncharacterized protein OS=Ricinus communis GN=RCOM_1593960 PE=4 SV=1
Cotton_A_23926	Gorai.005G021300.1	1.35	0.2	tr|B9IAB0|B9IAB0_POPTR Uncharacterized protein OS=Populus trichocarpa GN=POPTR_0014s14550g PE=4 SV=1
Cotton_A_28467	Gorai.003G114900.1	19.5	2.89	tr|B9I2N9|B9I2N9_POPTR Peptidyl-prolyl cis-trans isomerase cyclophilin-type family protein OS=Populus trichocarpa GN=POPTR_0012s05520g PE=4 SV=1
Cotton_A_11043	Gorai.009G078300.2	15.58	2.31	tr|B9HQA4|B9HQA4_POPTR Uncharacterized protein OS=Populus trichocarpa GN=POPTR_0009s01810g PE=3 SV=1
Cotton_A_35167	Gorai.005G139100.1	37.14	5.51	tr|B9S2B6|B9S2B6_RICCO Voltage-dependent anion-selective channel, putative OS=Ricinus communis GN=RCOM_0697980 PE=4 SV=1
Cotton_A_37287	Gorai.007G236300.1	2.76	0.41	tr|B9T3Q4|B9T3Q4_RICCO Putative uncharacterized protein OS=Ricinus communis GN=RCOM_0038230 PE=4 SV=1
Cotton_A_27428	Gorai.009G110600.1	5.38	0.8	tr|D7SNE0|D7SNE0_VITVI Putative uncharacterized protein OS=Vitis vinifera GN=VIT_06s0061g00350 PE=4 SV=1
Cotton_A_30296	Gorai.010G184300.1	51.79	7.71	tr|Q9ZST3|Q9ZST3_CITPA Pyrophosphate-dependent phosphofructokinase beta subunit OS=Citrus paradisi GN=PPi-PFKb PE=2 SV=1
Cotton_A_23213	Gorai.007G121400.1	0.94	0.14	tr|B9RNC4|B9RNC4_RICCO Putative uncharacterized protein OS=Ricinus communis GN=RCOM_1346560 PE=4 SV=1
Cotton_A_32782	Gorai.007G217900.2	14.16	2.11	tr|E0CP12|E0CP12_VITVI Putative uncharacterized protein OS=Vitis vinifera GN=VIT_18s0001g08980 PE=4 SV=1
Cotton_A_37336	Gorai.012G098600.2	28.37	4.23	tr|B9SQY4|B9SQY4_RICCO Carboxypeptidase OS=Ricinus communis GN=RCOM_1406210 PE=3 SV=1
Cotton_A_05327	Gorai.009G130200.4	4.09	0.61	tr|B9GWD2|B9GWD2_POPTR Aspartate-glutamate racemase family protein OS=Populus trichocarpa GN=POPTR_0003s06030g PE=4 SV=1
Cotton_A_33406	Gorai.013G136800.1	4.49	0.67	tr|B9SK92|B9SK92_RICCO Zinc finger protein, putative OS=Ricinus communis GN=RCOM_1029070 PE=4 SV=1
Cotton_A_00689	Gorai.010G006100.2	74.29	11.09	tr|Q24JM2|Q24JM2_ARATH At1g19910 OS=Arabidopsis thaliana GN=At1g19910 PE=2 SV=1
Cotton_A_27597	Gorai.009G230300.1	13.77	2.06	tr|B9H6W0|B9H6W0_POPTR DNA-binding family protein OS=Populus trichocarpa GN=POPTR_0005s17850g PE=4 SV=2
Cotton_A_27679	Gorai.008G192800.1	108.8	16.28	tr|Q6L414|Q6L414_SOLDE 60S ribosomal protein L34, putative OS=Solanum demissum GN=SDM1_29t00008 PE=4 SV=1
Cotton_A_06092	Gorai.012G006400.1	44.44	6.65	tr|Q8S8F7|Q8S8F7_ARATH At2g31305 OS=Arabidopsis thaliana GN=INH3 PE=2 SV=1
Cotton_A_25816	Gorai.001G205700.2	13.29	1.99	tr|B9SXT3|B9SXT3_RICCO Hexosyltransferase OS=Ricinus communis GN=RCOM_0876620 PE=3 SV=1
Cotton_A_20839	Gorai.005G227300.1	7.01	1.05	tr|B9RX59|B9RX59_RICCO Oligopeptide transporter, putative OS=Ricinus communis GN=RCOM_0818100 PE=4 SV=1
Cotton_A_21190	Gorai.004G166000.2	18.88	2.83	tr|B9RCZ5|B9RCZ5_RICCO Serine/threonine protein kinase, putative OS=Ricinus communis GN=RCOM_1608260 PE=4 SV=1
Cotton_A_13115	Gorai.004G185700.2	24.34	3.65	tr|B9MU12|B9MU12_POPTR Uncharacterized protein OS=Populus trichocarpa GN=POPTR_0001s02570g PE=4 SV=1
Cotton_A_27601	Gorai.006G059100.1	122.4	18.36	tr|B7FM99|B7FM99_MEDTR Chitinase / Hevein / PR-4 / Wheatwin2 OS=Medicago truncatula GN=MTR_6g082480 PE=2 SV=1
Cotton_A_20816	Gorai.011G017200.1	0.4	0.06	tr|Q9M0X3|Q9M0X3_ARATH Late embryogenesis abundant hydroxyproline-rich glycoprotein OS=Arabidopsis thaliana GN=At4g05220 PE=4 SV=1
Cotton_A_26822	Gorai.013G059000.1	3.26	0.49	tr|B9S9D4|B9S9D4_RICCO Leucoanthocyanidin dioxygenase, putative OS=Ricinus communis GN=RCOM_0884210 PE=3 SV=1
Cotton_A_08829	Gorai.012G161100.1	6.32	0.95	tr|B9N3U3|B9N3U3_POPTR Uncharacterized protein OS=Populus trichocarpa GN=POPTR_0016s00590g PE=4 SV=1
Cotton_A_03296	Gorai.004G064200.1	33.61	5.06	tr|B9T103|B9T103_RICCO Glucan endo-1,3-beta-glucosidase, putative OS=Ricinus communis GN=RCOM_0372050 PE=3 SV=1
Cotton_A_08888	Gorai.012G155400.1	1.46	0.22	tr|B9H0S1|B9H0S1_POPTR Uncharacterized protein OS=Populus trichocarpa GN=POPTR_0004s16320g PE=4 SV=2
Cotton_A_34143	Gorai.007G238600.1	18.91	2.85	tr|A5BVA7|A5BVA7_VITVI Putative uncharacterized protein OS=Vitis vinifera GN=VITISV_012657 PE=4 SV=1
Cotton_A_30823	Gorai.009G346700.1	21.34	3.22	tr|D7TNF9|D7TNF9_VITVI Putative uncharacterized protein OS=Vitis vinifera GN=VIT_01s0026g01460 PE=4 SV=1
Cotton_A_27811	Gorai.009G222600.2	4.24	0.64	tr|B9S7U0|B9S7U0_RICCO Putative uncharacterized protein OS=Ricinus communis GN=RCOM_1381640 PE=4 SV=1
Cotton_A_15558	Gorai.013G159900.1	36.67	5.54	tr|B9RYU0|B9RYU0_RICCO Alpha/beta hydrolase domain containing protein 1,3, putative OS=Ricinus communis GN=RCOM_1313230 PE=4 SV=1
Cotton_A_27038	Gorai.002G217000.1	11.38	1.72	tr|B9SKD2|B9SKD2_RICCO Receptor protein kinase CLAVATA1, putative OS=Ricinus communis GN=RCOM_0759460 PE=4 SV=1
Cotton_A_36325	Gorai.010G094500.1	1.19	0.18	tr|B9RR12|B9RR12_RICCO Glucan endo-1,3-beta-glucosidase, putative OS=Ricinus communis GN=RCOM_0708260 PE=3 SV=1
Cotton_A_22430	Gorai.005G113900.1	74.42	11.27	tr|B9GQ12|B9GQ12_POPTR Small nuclear ribonucleoprotein D3 OS=Populus trichocarpa GN=POPTR_0002s01120g PE=4 SV=1
Cotton_A_21034	Gorai.008G164400.1	30.5	4.62	tr|B9RMI6|B9RMI6_RICCO NADH-ubiquinone oxidoreductase flavoprotein, putative OS=Ricinus communis GN=RCOM_1080980 PE=4 SV=1
Cotton_A_20500	Gorai.001G127800.1	0.33	0.05	tr|B9RQ25|B9RQ25_RICCO Aldehyde oxidase, putative OS=Ricinus communis GN=RCOM_0952150 PE=4 SV=1
Cotton_A_35461	Gorai.013G181500.1	10.55	1.6	tr|B9T117|B9T117_RICCO Glycosyltransferase OS=Ricinus communis GN=RCOM_0458380 PE=3 SV=1
Cotton_A_28718	Gorai.006G095100.1	58.9	8.94	tr|B9GW15|B9GW15_POPTR Uncharacterized protein OS=Populus trichocarpa GN=POPTR_0003s03360g PE=4 SV=2
Cotton_A_25043	Gorai.009G355400.1	7.97	1.21	tr|B9NAA8|B9NAA8_POPTR Uncharacterized protein OS=Populus trichocarpa GN=POPTR_0001s43020g PE=4 SV=1
Cotton_A_29313	Gorai.007G298900.1	1.91	0.29	tr|A5BGY9|A5BGY9_VITVI Putative uncharacterized protein OS=Vitis vinifera GN=VIT_14s0060g02390 PE=4 SV=1
Cotton_A_05106	Gorai.004G227600.1	157.78	23.96	tr|B9RUQ4|B9RUQ4_RICCO 60S ribosomal protein L30, putative OS=Ricinus communis GN=RCOM_0855600 PE=3 SV=1
Cotton_A_38935	Gorai.004G122200.2	93.47	14.23	tr|E0CV93|E0CV93_VITVI Putative uncharacterized protein OS=Vitis vinifera GN=VIT_16s0098g01280 PE=4 SV=1
Cotton_A_00674	Gorai.005G250000.1	83.06	12.65	tr|B9RHE2|B9RHE2_RICCO 30S ribosomal protein S31, mitochondrial, putative OS=Ricinus communis GN=RCOM_1450700 PE=4 SV=1
Cotton_A_21845	Gorai.013G072700.1	10.7	1.63	tr|A5B4M2|A5B4M2_VITVI Putative uncharacterized protein OS=Vitis vinifera GN=VITISV_004310 PE=4 SV=1
Cotton_A_21361	Gorai.009G427700.1	469.19	71.48	tr|E0CT43|E0CT43_VITVI Histone H2A OS=Vitis vinifera GN=VIT_19s0014g05020 PE=3 SV=1
Cotton_A_16865	Gorai.004G245700.1	1.77	0.27	tr|B9I8C9|B9I8C9_POPTR Uncharacterized protein OS=Populus trichocarpa GN=POPTR_0013s03450g PE=4 SV=1
Cotton_A_10616	Gorai.006G254300.1	18.98	2.9	tr|B9RJ85|B9RJ85_RICCO Caldesmon, putative OS=Ricinus communis GN=RCOM_1032260 PE=4 SV=1
Cotton_A_12440	Gorai.006G237600.1	3.01	0.46	tr|B9HV78|B9HV78_POPTR Uncharacterized protein OS=Populus trichocarpa GN=POPTR_0010s10090g PE=4 SV=1
Cotton_A_25484	Gorai.005G092100.2	7.78	1.19	tr|B9GUH3|B9GUH3_POPTR Serine hydroxymethyltransferase OS=Populus trichocarpa GN=POPTR_0002s09080g PE=3 SV=2
Cotton_A_32357	Gorai.011G129400.1	35.24	5.4	tr|B9HDA3|B9HDA3_POPTR Saposin B domain-containing family protein OS=Populus trichocarpa GN=POPTR_0006s10790g PE=4 SV=1
Cotton_A_35051	Gorai.003G086100.1	34.06	5.22	tr|C6T9S5|C6T9S5_SOYBN Uncharacterized protein OS=Glycine max PE=2 SV=1
Cotton_A_29193	Gorai.001G255300.1	3.98	0.61	tr|D7KDA4|D7KDA4_ARALL Putative uncharacterized protein OS=Arabidopsis lyrata subsp. lyrata GN=ARALYDRAFT_470377 PE=4 SV=1
Cotton_A_30952	Gorai.009G047600.1	41.65	6.39	tr|A5BHR5|A5BHR5_VITVI Putative uncharacterized protein OS=Vitis vinifera GN=VITISV_036981 PE=4 SV=1
Cotton_A_05016	Gorai.010G242000.1	1.89	0.29	tr|C5XF88|C5XF88_SORBI Putative uncharacterized protein Sb03g029730 OS=Sorghum bicolor GN=Sb03g029730 PE=4 SV=1
Cotton_A_15890	Gorai.002G036500.3	7.69	1.18	tr|B9NAA8|B9NAA8_POPTR Uncharacterized protein OS=Populus trichocarpa GN=POPTR_0001s43020g PE=4 SV=1
Cotton_A_02289	Gorai.002G235300.1	9.71	1.49	tr|B9T2T2|B9T2T2_RICCO Serine/threonine-protein kinase PBS1, putative OS=Ricinus communis GN=RCOM_0437810 PE=3 SV=1
Cotton_A_13709	Gorai.009G206600.1	37.05	5.69	tr|B9MVH7|B9MVH7_POPTR Putative cytochrome P450 family protein OS=Populus trichocarpa GN=POPTR_0014s03740g PE=4 SV=1
Cotton_A_13429	Gorai.006G156000.1	2.93	0.45	tr|B9SRV7|B9SRV7_RICCO Putative uncharacterized protein OS=Ricinus communis GN=RCOM_0516380 PE=4 SV=1
Cotton_A_08855	Gorai.012G158700.2	24.96	3.84	tr|B9HH25|B9HH25_POPTR Uncharacterized protein OS=Populus trichocarpa GN=POPTR_0007s08590g PE=3 SV=1
Cotton_A_25499	Gorai.005G090300.1	0.52	0.08	tr|B2ZAQ4|B2ZAQ4_9ROSI Putative nodulin-like protein OS=Gossypioides kirkii PE=4 SV=1
Cotton_A_28369	Gorai.007G280700.1	0.13	0.02	tr|B7SWI8|B7SWI8_9ROSA AM19-5p OS=Malus floribunda PE=4 SV=1
Cotton_A_03946	Gorai.011G032200.1	0.26	0.04	tr|B9H2M2|B9H2M2_POPTR Glutamate receptor OS=Populus trichocarpa GN=POPTR_0004s05180g PE=3 SV=2
Cotton_A_28286	Gorai.010G228800.1	0.13	0.02	tr|B9SZM4|B9SZM4_RICCO Serine-threonine protein kinase, plant-type, putative OS=Ricinus communis GN=RCOM_1371710 PE=4 SV=1
Cotton_A_07435	Gorai.009G454200.2	59.99	9.23	tr|B9GHJ2|B9GHJ2_POPTR Uncharacterized protein OS=Populus trichocarpa GN=POPTR_0001s47470g PE=4 SV=1
Cotton_A_09724	Gorai.004G183400.1	15.98	2.46	tr|B9GZA1|B9GZA1_POPTR Glycosyl transferase family 20 family protein OS=Populus trichocarpa GN=POPTR_0003s09330g PE=4 SV=1
Cotton_A_26717	Gorai.003G038000.2	15.78	2.43	tr|B9T614|B9T614_RICCO Putative uncharacterized protein OS=Ricinus communis GN=RCOM_1054850 PE=4 SV=1
Cotton_A_32588	Gorai.010G118700.1	22.33	3.44	tr|B9RNW0|B9RNW0_RICCO Chorismate mutase cm2, putative OS=Ricinus communis GN=RCOM_0920930 PE=4 SV=1
Cotton_A_26452	Gorai.007G124500.1	23.43	3.61	tr|B9RNH2|B9RNH2_RICCO Phosphoribosylformylglycinamidine cyclo-ligase OS=Ricinus communis GN=RCOM_1347740 PE=3 SV=1
Cotton_A_15376	Gorai.008G082600.3	105.84	16.32	tr|B9SGZ4|B9SGZ4_RICCO Glucan endo-1,3-beta-glucosidase, putative OS=Ricinus communis GN=RCOM_0579610 PE=3 SV=1
Cotton_A_11354	Gorai.008G064800.1	42.54	6.56	tr|A5AN28|A5AN28_VITVI Putative uncharacterized protein OS=Vitis vinifera GN=VIT_04s0023g02840 PE=4 SV=1
Cotton_A_33644	Gorai.010G189000.1	41.98	6.49	tr|A5ADD6|A5ADD6_VITVI Putative uncharacterized protein OS=Vitis vinifera GN=VITISV_023242 PE=4 SV=1
Cotton_A_35039	Gorai.003G078700.1	32.45	5.02	tr|B9RCU1|B9RCU1_RICCO Putative uncharacterized protein OS=Ricinus communis GN=RCOM_1692280 PE=4 SV=1
Cotton_A_07346	Gorai.006G219600.4	13.83	2.14	tr|B9GMG8|B9GMG8_POPTR Inosine triphosphate pyrophosphatase OS=Populus trichocarpa GN=POPTR_0001s14230g PE=3 SV=1
Cotton_A_24170	Gorai.005G219700.1	93.41	14.46	tr|D7TSV6|D7TSV6_VITVI Putative uncharacterized protein OS=Vitis vinifera GN=VIT_14s0006g02010 PE=4 SV=1
Cotton_A_06613	Gorai.007G361600.1	110.41	17.1	tr|Q9SVZ3|Q9SVZ3_ARATH Putative uncharacterized protein F15B8.20 OS=Arabidopsis thaliana GN=F15B8.20 PE=3 SV=1
Cotton_A_37206	Gorai.010G136700.2	75.09	11.63	tr|P93048|P93048_ARATH GAG1At protein OS=Arabidopsis thaliana GN=GAG1At PE=2 SV=1
Cotton_A_06142	Gorai.008G181600.1	13.49	2.09	tr|B5G4Z3|B5G4Z3_GOSBA BHLH (Fragment) OS=Gossypium barbadense PE=2 SV=1
Cotton_A_36243	Gorai.013G094900.3	143.91	22.3	tr|A9PCK3|A9PCK3_POPTR Putative uncharacterized protein OS=Populus trichocarpa PE=2 SV=1
Cotton_A_19498	Gorai.009G227500.1	10.13	1.57	tr|B9GN74|B9GN74_POPTR Uncharacterized protein (Fragment) OS=Populus trichocarpa GN=POPTR_0002s11030g PE=4 SV=2
Cotton_A_30898	Gorai.005G192600.2	12.13	1.88	tr|B9SLZ1|B9SLZ1_RICCO Protein phosphatase, putative OS=Ricinus communis GN=RCOM_1310290 PE=4 SV=1
Cotton_A_24264	Gorai.003G107400.1	5.61	0.87	tr|B9IF09|B9IF09_POPTR Uncharacterized protein OS=Populus trichocarpa GN=POPTR_0015s09760g PE=3 SV=1
Cotton_A_14482	Gorai.002G133700.1	21.15	3.28	tr|B9R772|B9R772_RICCO Skip-2, putative OS=Ricinus communis GN=RCOM_1589320 PE=4 SV=1
Cotton_A_30238	Gorai.008G151200.1	3.61	0.56	tr|A8Y921|A8Y921_POPTR D6-type cyclin OS=Populus trichocarpa GN=CYCD6;4 PE=2 SV=1
Cotton_A_13861	Gorai.009G083700.1	537.6	83.43	tr|E4MVK5|E4MVK5_EUTHA mRNA, clone: RTFL01-02-N04 OS=Eutrema halophilum PE=2 SV=1
Cotton_A_24236	Gorai.013G192800.1	1.93	0.3	tr|Q39798|Q39798_GOSHI Acyl carrier protein OS=Gossypium hirsutum GN=ACP1 PE=2 SV=1
Cotton_A_25166	Gorai.010G088300.1	12.67	1.97	tr|A5BGQ4|A5BGQ4_VITVI Putative uncharacterized protein OS=Vitis vinifera GN=VITISV_041246 PE=4 SV=1
Cotton_A_16752	Gorai.002G211100.5	3.15	0.49	tr|B9GJ07|B9GJ07_POPTR Uncharacterized protein OS=Populus trichocarpa GN=POPTR_0001s29280g PE=4 SV=2
Cotton_A_16206	Gorai.011G092200.1	0.45	0.07	tr|B9GJR7|B9GJR7_POPTR Kinase family protein OS=Populus trichocarpa GN=POPTR_0001s34020g PE=4 SV=1
Cotton_A_09175	Gorai.007G032600.1	7.84	1.22	tr|A5AQY4|A5AQY4_VITVI Putative uncharacterized protein OS=Vitis vinifera GN=VITISV_014334 PE=4 SV=1
Cotton_A_10883	Gorai.007G061800.1	194.08	30.24	tr|B9SSM2|B9SSM2_RICCO 60S ribosomal protein L30, putative OS=Ricinus communis GN=RCOM_0985630 PE=3 SV=1
Cotton_A_24392	Gorai.004G161900.1	0.77	0.12	tr|B9RDC2|B9RDC2_RICCO Putative uncharacterized protein OS=Ricinus communis GN=RCOM_1611870 PE=4 SV=1
Cotton_A_27682	Gorai.008G192500.1	1.09	0.17	tr|B9N4C0|B9N4C0_POPTR Phytochrome kinase substrate-related family protein OS=Populus trichocarpa GN=POPTR_0015s07390g PE=4 SV=1
Cotton_A_13952	Gorai.004G088900.1	8.01	1.25	tr|A9PCF9|A9PCF9_POPTR Uncharacterized protein OS=Populus trichocarpa GN=POPTR_0002s20810g PE=2 SV=1
Cotton_A_15589	Gorai.010G219700.2	31.19	4.87	tr|B9N1T5|B9N1T5_POPTR Putative plant disease resistance family protein OS=Populus trichocarpa GN=POPTR_0019s09010g PE=4 SV=1
Cotton_A_19257	Gorai.008G267200.1	49.2	7.69	tr|B9GR35|B9GR35_POPTR Uncharacterized protein OS=Populus trichocarpa GN=POPTR_0002s17440g PE=4 SV=2
Cotton_A_10655	Gorai.007G307500.1	37.49	5.86	tr|A5AMF3|A5AMF3_VITVI Putative uncharacterized protein OS=Vitis vinifera GN=VITISV_026724 PE=4 SV=1
Cotton_A_25002	Gorai.009G327400.1	4.99	0.78	tr|B9HIT4|B9HIT4_POPTR Uncharacterized protein OS=Populus trichocarpa GN=POPTR_0008s10970g PE=3 SV=2
Cotton_A_20070	Gorai.004G250400.2	7.1	1.11	tr|B9I835|B9I835_POPTR Uncharacterized protein OS=Populus trichocarpa GN=POPTR_0013s03070g PE=3 SV=1
Cotton_A_08911	Gorai.012G153100.1	7.61	1.19	tr|C7EW65|C7EW65_GOSHI Peptidyl-prolyl cis-trans isomerase OS=Gossypium hirsutum GN=cyp1 PE=2 SV=1
Cotton_A_16140	Gorai.009G241600.2	4.54	0.71	tr|B9RJC7|B9RJC7_RICCO Serine hydroxymethyltransferase OS=Ricinus communis GN=RCOM_1033180 PE=3 SV=1
Cotton_A_36334	Gorai.008G083300.2	21.29	3.33	tr|B9SH15|B9SH15_RICCO Putative uncharacterized protein OS=Ricinus communis GN=RCOM_0581020 PE=4 SV=1
Cotton_A_04272	Gorai.004G229100.1	366.15	57.3	tr|C6TMB5|C6TMB5_SOYBN Uncharacterized protein OS=Glycine max PE=2 SV=1
Cotton_A_21379	Gorai.009G426900.5	135.44	21.21	tr|F1SY21|F1SY21_MESCR Polyubiquitin OS=Mesembryanthemum crystallinum GN=UBI1 PE=2 SV=1
Cotton_A_02797	Gorai.010G036100.4	5.61	0.88	tr|B9RJU1|B9RJU1_RICCO Putative uncharacterized protein OS=Ricinus communis GN=RCOM_1038730 PE=3 SV=1
Cotton_A_23102	Gorai.003G183300.1	12.17	1.91	tr|A9PK26|A9PK26_9ROSI Putative uncharacterized protein OS=Populus trichocarpa x Populus deltoides PE=2 SV=1
Cotton_A_13915	Gorai.009G089500.1	1.21	0.19	tr|B9HQQ5|B9HQQ5_POPTR Harpin-induced family protein OS=Populus trichocarpa GN=POPTR_0009s00920g PE=4 SV=2
Cotton_A_20694	Gorai.008G144400.1	22.22	3.49	tr|B9I9Q1|B9I9Q1_POPTR Uncharacterized protein OS=Populus trichocarpa GN=POPTR_0014s12230g PE=4 SV=2
Cotton_A_34851	Gorai.012G134900.4	15.34	2.41	tr|D7LAT9|D7LAT9_ARALL Zinc finger family protein OS=Arabidopsis lyrata subsp. lyrata GN=ARALYDRAFT_479513 PE=4 SV=1
Cotton_A_02631	Gorai.013G257900.2	49.58	7.79	tr|B9MYW6|B9MYW6_POPTR Ferredoxin family protein OS=Populus trichocarpa GN=POPTR_0004s21260g PE=4 SV=1
Cotton_A_09333	Gorai.009G034600.1	156.56	24.61	tr|Q6Q9W1|Q6Q9W1_GOSHI Ultraviolet-B-repressible protein OS=Gossypium hirsutum GN=UVB PE=2 SV=1
Cotton_A_11359	Gorai.008G064300.1	20.35	3.2	tr|B9SZT8|B9SZT8_RICCO Putative uncharacterized protein OS=Ricinus communis GN=RCOM_0291670 PE=4 SV=1
Cotton_A_09364	Gorai.009G031600.2	59.58	9.37	tr|B9RK69|B9RK69_RICCO WD-repeat protein, putative OS=Ricinus communis GN=RCOM_1046940 PE=4 SV=1
Cotton_A_04700	Gorai.009G176900.2	9.85	1.55	tr|E0CVM6|E0CVM6_VITVI Putative uncharacterized protein OS=Vitis vinifera GN=VIT_10s0116g00790 PE=4 SV=1
Cotton_A_30686	Gorai.013G193900.1	3.24	0.51	tr|B9HXC7|B9HXC7_POPTR Kelch repeat-containing F-box family protein OS=Populus trichocarpa GN=POPTR_0010s00710g PE=4 SV=2
Cotton_A_27351	Gorai.005G218200.1	11.49	1.81	tr|D7M8R4|D7M8R4_ARALL Bri1-associated receptor kinase OS=Arabidopsis lyrata subsp. lyrata GN=BAK1 PE=3 SV=1
Cotton_A_34259	Gorai.007G314600.3	6.41	1.01	tr|B9SA15|B9SA15_RICCO Breast carcinoma amplified sequence, putative OS=Ricinus communis GN=RCOM_0182010 PE=4 SV=1
Cotton_A_22404	Gorai.013G203500.1	9.13	1.44	tr|C0LZF6|C0LZF6_GOSHI GID1-5 OS=Gossypium hirsutum PE=2 SV=1
Cotton_A_15819	Gorai.008G017700.1	11.98	1.89	tr|B9IJ66|B9IJ66_POPTR Uncharacterized protein OS=Populus trichocarpa GN=POPTR_0017s07040g PE=3 SV=2
Cotton_A_07957	Gorai.008G221200.1	20.79	3.28	tr|B9HYP1|B9HYP1_POPTR Disease resistance family protein OS=Populus trichocarpa GN=POPTR_0011s04050g PE=4 SV=1
Cotton_A_08094	Gorai.006G201800.1	155.25	24.5	tr|B9IDP4|B9IDP4_POPTR Uncharacterized protein OS=Populus trichocarpa GN=POPTR_0015s01390g PE=4 SV=2
Cotton_A_17464	Gorai.011G066500.2	22.3	3.52	tr|B9SN51|B9SN51_RICCO ATP binding protein, putative OS=Ricinus communis GN=RCOM_0312960 PE=4 SV=1
Cotton_A_03846	Gorai.011G022300.1	0.38	0.06	tr|B9HYZ9|B9HYZ9_POPTR Uncharacterized protein OS=Populus trichocarpa GN=POPTR_0011s04350g PE=3 SV=1
Cotton_A_26287	Gorai.006G111400.1	0.95	0.15	tr|A5AUF7|A5AUF7_VITVI Putative uncharacterized protein OS=Vitis vinifera GN=VIT_06s0080g00270 PE=4 SV=1
Cotton_A_07384	Gorai.006G223200.1	7.03	1.11	tr|B9I8J9|B9I8J9_POPTR Uncharacterized protein OS=Populus trichocarpa GN=POPTR_0014s08030g PE=4 SV=1
Cotton_A_00613	Gorai.N012100.1	2.85	0.45	tr|B9SEC6|B9SEC6_RICCO Putative uncharacterized protein OS=Ricinus communis GN=RCOM_0962050 PE=4 SV=1
Cotton_A_01620	Gorai.003G015400.2	14.05	2.22	tr|B9S6I2|B9S6I2_RICCO Chitin-inducible gibberellin-responsive protein, putative OS=Ricinus communis GN=RCOM_0536880 PE=4 SV=1
Cotton_A_13890	Gorai.009G086600.3	5.63	0.89	tr|B9SCR5|B9SCR5_RICCO Putative uncharacterized protein OS=Ricinus communis GN=RCOM_1280080 PE=4 SV=1
Cotton_A_38331	Gorai.010G128000.1	23.75	3.76	tr|A9P969|A9P969_POPTR Uncharacterized protein OS=Populus trichocarpa GN=POPTR_0001s05270g PE=2 SV=1
Cotton_A_02419	Gorai.007G012600.2	10.1	1.6	tr|B9RIT8|B9RIT8_RICCO Putative uncharacterized protein OS=Ricinus communis GN=RCOM_1582560 PE=4 SV=1
Cotton_A_03309	Gorai.004G065300.1	35.31	5.6	tr|B9SL97|B9SL97_RICCO Thylakoid lumenal 19 kDa protein, chloroplast, putative OS=Ricinus communis GN=RCOM_1293230 PE=4 SV=1
Cotton_A_30610	Gorai.006G017200.1	28.56	4.53	tr|B9T6Z3|B9T6Z3_RICCO Putative uncharacterized protein OS=Ricinus communis GN=RCOM_0107600 PE=4 SV=1
Cotton_A_25922	Gorai.010G221600.2	18.47	2.93	tr|B9N5R8|B9N5R8_POPTR FATTY ACID HYDROXYLASE 1 family protein OS=Populus trichocarpa GN=POPTR_0011s16470g PE=4 SV=1
Cotton_A_22425	Gorai.009G347600.3	35.23	5.59	tr|D7T929|D7T929_VITVI Putative uncharacterized protein OS=Vitis vinifera GN=VIT_01s0011g03740 PE=3 SV=1
Cotton_A_40332	Gorai.006G046600.1	27.59	4.38	tr|B9ID05|B9ID05_POPTR Uncharacterized protein OS=Populus trichocarpa GN=POPTR_0015s13920g PE=4 SV=1
Cotton_A_37518	Gorai.005G102600.1	2.77	0.44	tr|B9HI02|B9HI02_POPTR Uncharacterized protein OS=Populus trichocarpa GN=POPTR_0008s07860g PE=4 SV=1
Cotton_A_26558	Gorai.007G143000.1	549.88	87.37	tr|D7LC70|D7LC70_ARALL Putative uncharacterized protein OS=Arabidopsis lyrata subsp. lyrata GN=ARALYDRAFT_481979 PE=3 SV=1
Cotton_A_20558	Gorai.006G003900.1	0.44	0.07	tr|B9RG36|B9RG36_RICCO Putative uncharacterized protein OS=Ricinus communis GN=RCOM_1438930 PE=4 SV=1
Cotton_A_39139	Gorai.008G137400.1	2.01	0.32	tr|A5BYJ7|A5BYJ7_VITVI Pectinesterase OS=Vitis vinifera GN=VITISV_042494 PE=3 SV=1
Cotton_A_00068	Gorai.002G020100.1	0.94	0.15	tr|Q5D6A7|Q5D6A7_GOSHI Putative CCCH-type zinc finger transcription factor OS=Gossypium hirsutum GN=ZFP1 PE=2 SV=1
Cotton_A_11913	Gorai.004G290900.2	18.78	3	tr|B9RS58|B9RS58_RICCO Beta-adaptin-like protein OS=Ricinus communis GN=RCOM_0803100 PE=3 SV=1
Cotton_A_00477	Gorai.002G246700.1	6.76	1.08	tr|E7D5Q4|E7D5Q4_GOSHI DNA-binding transcription factor blind 2 OS=Gossypium hirsutum PE=2 SV=1
Cotton_A_32512	Gorai.010G108900.6	5.82	0.93	tr|D7SUD3|D7SUD3_VITVI Putative uncharacterized protein OS=Vitis vinifera GN=VIT_04s0008g03730 PE=3 SV=1
Cotton_A_28668	Gorai.003G001100.2	5.13	0.82	tr|B0BLH9|B0BLH9_LOTJA CM0216.310.nc protein OS=Lotus japonicus GN=CM0216.310.nc PE=4 SV=1
Cotton_A_11039	Gorai.009G077900.1	13.07	2.09	tr|B9HNI4|B9HNI4_POPTR F-box family protein OS=Populus trichocarpa GN=POPTR_0009s07230g PE=4 SV=1
Cotton_A_29993	Gorai.001G074400.1	4	0.64	tr|D7SIA2|D7SIA2_VITVI Putative uncharacterized protein OS=Vitis vinifera GN=VIT_17s0000g06330 PE=4 SV=1
Cotton_A_35429	Gorai.002G108200.1	1.75	0.28	tr|D7U9F1|D7U9F1_VITVI Putative uncharacterized protein OS=Vitis vinifera GN=VIT_18s0041g00090 PE=4 SV=1
Cotton_A_18269	Gorai.010G191000.1	1.75	0.28	tr|B9IB46|B9IB46_POPTR Uncharacterized protein OS=Populus trichocarpa GN=POPTR_0014s17750g PE=4 SV=1
Cotton_A_05377	Gorai.009G134900.1	892.43	142.97	tr|B9RQK6|B9RQK6_RICCO Photosystem I reaction center subunit VI, chloroplast, putative OS=Ricinus communis GN=RCOM_1493780 PE=4 SV=1
Cotton_A_39195	Gorai.002G056500.1	100.43	16.09	tr|D7SUM0|D7SUM0_VITVI Histone H2A OS=Vitis vinifera GN=VIT_04s0008g04700 PE=3 SV=1
Cotton_A_04556	Gorai.009G264600.3	2.12	0.34	tr|B9H418|B9H418_POPTR Uncharacterized protein OS=Populus trichocarpa GN=POPTR_0004s14130g PE=4 SV=1
Cotton_A_13187	Gorai.008G260900.1	129.35	20.76	tr|Q7XUM9|Q7XUM9_ORYSJ OSJNBa0064M23.16 protein OS=Oryza sativa subsp. japonica GN=OSJNBa0064M23.16 PE=4 SV=2
Cotton_A_07637	Gorai.007G001700.1	10.34	1.66	tr|D2CGC7|D2CGC7_GOSBA 1-deoxy-D-xylulose 5-phosphate reductoisomerase OS=Gossypium barbadense PE=2 SV=1
Cotton_A_31601	Gorai.009G437900.3	12.31	1.98	tr|D7T9K5|D7T9K5_VITVI Putative uncharacterized protein OS=Vitis vinifera GN=VIT_01s0011g01720 PE=4 SV=1
Cotton_A_08554	Gorai.013G154100.1	714.1	114.87	tr|Q71CZ4|Q71CZ4_OROCE Histone H3 OS=Orobanche cernua var. cumana PE=2 SV=1
Cotton_A_10959	Gorai.007G093100.1	8.26	1.33	tr|B9RDG2|B9RDG2_RICCO ATP binding protein, putative OS=Ricinus communis GN=RCOM_1612610 PE=3 SV=1
Cotton_A_04725	Gorai.009G174800.2	8.87	1.43	tr|B9SFD7|B9SFD7_RICCO Cyclin d, putative OS=Ricinus communis GN=RCOM_1096490 PE=3 SV=1
Cotton_A_08528	Gorai.011G058800.2	1.55	0.25	tr|B9S5R0|B9S5R0_RICCO Putative uncharacterized protein OS=Ricinus communis GN=RCOM_0652480 PE=4 SV=1
Cotton_A_09786	Gorai.003G031900.1	27.28	4.4	tr|A5BE70|A5BE70_VITVI Putative uncharacterized protein OS=Vitis vinifera GN=VIT_03s0088g00290 PE=4 SV=1
Cotton_A_31530	Gorai.012G086300.2	0.31	0.05	tr|B9N0X9|B9N0X9_POPTR Peroxidase OS=Populus trichocarpa GN=PRX88 PE=2 SV=1
Cotton_A_38432	Gorai.006G050200.1	9.11	1.47	tr|B9RIU5|B9RIU5_RICCO DELLA protein GAI, putative OS=Ricinus communis GN=RCOM_1582830 PE=4 SV=1
Cotton_A_01657	Gorai.003G019000.1	52.62	8.5	tr|B9S8S2|B9S8S2_RICCO STS14 protein, putative OS=Ricinus communis GN=RCOM_0604210 PE=4 SV=1
Cotton_A_40394	Gorai.002G190000.1	338.99	54.78	tr|A9PIV1|A9PIV1_9ROSI Putative uncharacterized protein OS=Populus trichocarpa x Populus deltoides PE=2 SV=1
Cotton_A_02871	Gorai.009G420500.1	0.68	0.11	tr|Q306G4|Q306G4_LITCN Putative ascorbate peroxidase OS=Litchi chinensis PE=2 SV=2
Cotton_A_32735	Gorai.001G169700.2	0.68	0.11	tr|B9I8G7|B9I8G7_POPTR Uncharacterized protein OS=Populus trichocarpa GN=POPTR_0014s07700g PE=4 SV=1
Cotton_A_01754	Gorai.006G121900.1	2.04	0.33	tr|B9HPW8|B9HPW8_POPTR Uncharacterized protein OS=Populus trichocarpa GN=POPTR_0009s02380g PE=4 SV=1
Cotton_A_18452	Gorai.010G046800.1	2.04	0.33	tr|B9RJC0|B9RJC0_RICCO Putative uncharacterized protein OS=Ricinus communis GN=RCOM_1032910 PE=4 SV=1
Cotton_A_22800	Gorai.003G062800.1	1.05	0.17	tr|B9GXD8|B9GXD8_POPTR Uncharacterized protein OS=Populus trichocarpa GN=POPTR_0003s04870g PE=4 SV=1
Cotton_A_28057	Gorai.002G059600.1	5	0.81	tr|Q9C824|Q9C824_ARATH BZIP protein, putative; 48652-45869 OS=Arabidopsis thaliana GN=F19K6.7 PE=4 SV=1
Cotton_A_00957	Gorai.013G021000.1	5	0.81	tr|D7MPE2|D7MPE2_ARALL UDP-glucoronosyl/UDP-glucosyl transferase family protein OS=Arabidopsis lyrata subsp. lyrata GN=ARALYDRAFT_357219 PE=4 SV=1
Cotton_A_14438	Gorai.008G243700.1	0.37	0.06	tr|B9GW61|B9GW61_POPTR AP2 domain-containing family protein OS=Populus trichocarpa GN=POPTR_0003s12120g PE=4 SV=1
Cotton_A_03673	Gorai.007G168800.1	14.8	2.4	tr|B9SSH6|B9SSH6_RICCO Putative uncharacterized protein OS=Ricinus communis GN=RCOM_0510880 PE=4 SV=1
Cotton_A_01418	Gorai.008G287900.1	0.37	0.06	tr|B9S2Z4|B9S2Z4_RICCO Glycosyltransferase, putative OS=Ricinus communis GN=RCOM_1535280 PE=4 SV=1
Cotton_A_15545	Gorai.013G158700.1	12.44	2.02	tr|B9I154|B9I154_POPTR Uncharacterized protein OS=Populus trichocarpa GN=POPTR_0011s08930g PE=4 SV=1
Cotton_A_05379	Gorai.009G135100.4	10.59	1.72	tr|A9Z0X3|A9Z0X3_GOSAR Homeodomain protein HOX1 OS=Gossypium arboreum GN=HOX1 PE=2 SV=1
Cotton_A_21481	Gorai.007G096900.2	7.14	1.16	tr|D7UC21|D7UC21_VITVI Putative uncharacterized protein OS=Vitis vinifera GN=VIT_15s0046g03720 PE=4 SV=1
Cotton_A_12708	Gorai.002G110700.1	6.95	1.13	tr|B9HY43|B9HY43_POPTR Metal transport family protein OS=Populus trichocarpa GN=POPTR_0010s18050g PE=3 SV=2
Cotton_A_26687	Gorai.002G039700.1	56.14	9.13	tr|B9SVW3|B9SVW3_RICCO Heme-binding protein, putative OS=Ricinus communis GN=RCOM_0747040 PE=4 SV=1
Cotton_A_31516	Gorai.003G077200.1	3.32	0.54	tr|B9RYU8|B9RYU8_RICCO Putative uncharacterized protein OS=Ricinus communis GN=RCOM_1313610 PE=4 SV=1
Cotton_A_29917	Gorai.001G213800.2	7.5	1.22	tr|B9S3L4|B9S3L4_RICCO Cytochrome P450, putative OS=Ricinus communis GN=RCOM_0671520 PE=3 SV=1
Cotton_A_21003	Gorai.009G332800.1	8.42	1.37	tr|B9RMF8|B9RMF8_RICCO Putative uncharacterized protein OS=Ricinus communis GN=RCOM_1080700 PE=3 SV=1
Cotton_A_33500	Gorai.004G106500.1	65.93	10.73	tr|A9PBS9|A9PBS9_POPTR 50S ribosomal protein L35 OS=Populus trichocarpa PE=2 SV=1
Cotton_A_15840	Gorai.011G289700.2	0.86	0.14	tr|B9GM70|B9GM70_POPTR Pentatricopeptide repeat-containing family protein OS=Populus trichocarpa GN=POPTR_0001s05700g PE=4 SV=1
Cotton_A_24916	Gorai.002G191800.1	13.38	2.18	tr|D7TAV0|D7TAV0_VITVI Putative uncharacterized protein OS=Vitis vinifera GN=VIT_01s0010g03300 PE=4 SV=1
Cotton_A_17784	Gorai.002G031600.2	4.17	0.68	tr|B9RZV5|B9RZV5_RICCO RNA binding protein, putative OS=Ricinus communis GN=RCOM_1001830 PE=4 SV=1
Cotton_A_02221	Gorai.003G040200.1	374.49	61.09	tr|F2E7L1|F2E7L1_HORVD Histone H4 OS=Hordeum vulgare var. distichum PE=2 SV=1
Cotton_A_31109	Gorai.006G033300.1	27.87	4.55	tr|B9S646|B9S646_RICCO Putative uncharacterized protein OS=Ricinus communis GN=RCOM_1064360 PE=4 SV=1
Cotton_A_24018	Gorai.001G093500.1	0.49	0.08	tr|B9SP03|B9SP03_RICCO Zinc/iron transporter, putative OS=Ricinus communis GN=RCOM_1247260 PE=3 SV=1
Cotton_A_06159	Gorai.008G180100.1	9.61	1.57	tr|B9HI88|B9HI88_POPTR Uncharacterized protein OS=Populus trichocarpa GN=POPTR_0008s08830g PE=4 SV=1
Cotton_A_06240	Gorai.002G066200.2	7.59	1.24	tr|B9I1E3|B9I1E3_POPTR Uncharacterized protein OS=Populus trichocarpa GN=POPTR_0011s09990g PE=4 SV=2
Cotton_A_23605	Gorai.003G162900.2	20.92	3.42	tr|D7TW83|D7TW83_VITVI Putative uncharacterized protein OS=Vitis vinifera GN=VIT_02s0025g04540 PE=4 SV=1
Cotton_A_40825	Gorai.011G083000.3	174.71	28.6	tr|D4P4T8|D4P4T8_GOSHI Phospholipase D OS=Gossypium hirsutum GN=PLDalpha PE=2 SV=1
Cotton_A_21280	Gorai.007G291200.1	72.98	11.96	tr|C6SV65|C6SV65_SOYBN Histone H2A OS=Glycine max PE=2 SV=1
Cotton_A_17724	Gorai.008G046300.5	84.44	13.85	tr|A5AKT0|A5AKT0_VITVI Putative uncharacterized protein OS=Vitis vinifera GN=VITISV_021574 PE=4 SV=1
Cotton_A_29784	Gorai.005G125500.1	15.91	2.61	tr|B9SWD6|B9SWD6_RICCO Putative uncharacterized protein OS=Ricinus communis GN=RCOM_1204000 PE=4 SV=1
Cotton_A_26359	Gorai.001G143300.1	6.4	1.05	tr|D7U2G8|D7U2G8_VITVI Putative uncharacterized protein OS=Vitis vinifera GN=VIT_07s0005g01290 PE=4 SV=1
Cotton_A_14573	Gorai.008G149800.1	1.46	0.24	tr|B9RPQ0|B9RPQ0_RICCO Transferase, transferring glycosyl groups, putative OS=Ricinus communis GN=RCOM_1549500 PE=4 SV=1
Cotton_A_15075	Gorai.009G118400.1	59.04	9.71	tr|B9SQL9|B9SQL9_RICCO Putative uncharacterized protein OS=Ricinus communis GN=RCOM_0456610 PE=4 SV=1
Cotton_A_11347	Gorai.009G169500.1	12.95	2.13	tr|D7T0E2|D7T0E2_VITVI Putative uncharacterized protein OS=Vitis vinifera GN=VIT_00s0265g00130 PE=4 SV=1
Cotton_A_04321	Gorai.005G004400.1	0.79	0.13	tr|B9SRS3|B9SRS3_RICCO Protein kinase atsik, putative OS=Ricinus communis GN=RCOM_1057500 PE=4 SV=1
Cotton_A_39099	Gorai.005G175200.1	7.41	1.22	tr|B9RMT2|B9RMT2_RICCO Putative uncharacterized protein OS=Ricinus communis GN=RCOM_1083470 PE=4 SV=1
Cotton_A_05017	Gorai.010G241900.1	89.87	14.8	tr|B9S9A5|B9S9A5_RICCO Catalytic, putative OS=Ricinus communis GN=RCOM_1015010 PE=4 SV=1
Cotton_A_14317	Gorai.007G352800.1	1.7	0.28	tr|B9SLP8|B9SLP8_RICCO Putative uncharacterized protein OS=Ricinus communis GN=RCOM_0502320 PE=4 SV=1
Cotton_A_25843	Gorai.013G137800.2	9.1	1.5	tr|D7U9D0|D7U9D0_VITVI Putative uncharacterized protein OS=Vitis vinifera GN=VIT_18s0041g00350 PE=4 SV=1
Cotton_A_07428	Gorai.009G454900.1	338.37	55.79	tr|A9PHN7|A9PHN7_POPTR Photosystem I reaction center subunit V family protein OS=Populus trichocarpa GN=POPTR_0001s47590g PE=2 SV=1
Cotton_A_26756	Gorai.001G109800.1	18.31	3.02	tr|B9RMI6|B9RMI6_RICCO NADH-ubiquinone oxidoreductase flavoprotein, putative OS=Ricinus communis GN=RCOM_1080980 PE=4 SV=1
Cotton_A_14329	Gorai.007G354000.1	0.97	0.16	tr|D7TIK8|D7TIK8_VITVI Putative uncharacterized protein OS=Vitis vinifera GN=VIT_08s0007g05670 PE=4 SV=1
Cotton_A_20796	Gorai.011G019000.2	4.91	0.81	tr|B9HYU2|B9HYU2_POPTR (2R)-phospho-3-sulfolactate synthase-related family protein OS=Populus trichocarpa GN=POPTR_0011s03420g PE=4 SV=1
Cotton_A_25398	Gorai.003G185600.1	4.06	0.67	tr|B9RZ20|B9RZ20_RICCO Putative uncharacterized protein OS=Ricinus communis GN=RCOM_1316630 PE=4 SV=1
Cotton_A_12176	Gorai.001G081000.1	19.32	3.19	tr|B9H306|B9H306_POPTR Uncharacterized protein OS=Populus trichocarpa GN=POPTR_0004s09790g PE=4 SV=1
Cotton_A_10180	Gorai.002G239200.2	15.91	2.63	tr|B9SWF3|B9SWF3_RICCO Nucleolar phosphoprotein, putative OS=Ricinus communis GN=RCOM_0292800 PE=4 SV=1
Cotton_A_25090	Gorai.011G268300.2	22.01	3.64	tr|B9SDZ7|B9SDZ7_RICCO Zinc finger protein, putative OS=Ricinus communis GN=RCOM_1481410 PE=4 SV=1
Cotton_A_14634	Gorai.007G204500.1	10.76	1.78	tr|B9S6G3|B9S6G3_RICCO RNA polymerase II transcription factor, putative OS=Ricinus communis GN=RCOM_0536190 PE=4 SV=1
Cotton_A_17560	Gorai.011G041800.1	1.63	0.27	tr|D7MCV1|D7MCV1_ARALL Putative uncharacterized protein OS=Arabidopsis lyrata subsp. lyrata GN=ARALYDRAFT_493043 PE=4 SV=1
Cotton_A_31895	Gorai.010G006900.1	65.32	10.82	tr|B9R824|B9R824_RICCO Auxin-induced protein 5NG4, putative OS=Ricinus communis GN=RCOM_1596180 PE=4 SV=1
Cotton_A_35301	Gorai.008G090300.1	66.2	10.97	tr|A9P9D9|A9P9D9_POPTR 40S ribosomal protein S6 OS=Populus trichocarpa GN=POPTR_0001s31850g PE=2 SV=1
Cotton_A_13410	Gorai.008G193100.3	19.18	3.18	tr|D7SIB2|D7SIB2_VITVI Putative uncharacterized protein OS=Vitis vinifera GN=VIT_17s0000g06230 PE=4 SV=1
Cotton_A_16854	Gorai.004G244600.3	25.51	4.23	tr|B9SHG5|B9SHG5_RICCO Yth domain-containing protein, putative OS=Ricinus communis GN=RCOM_1121720 PE=4 SV=1
Cotton_A_11380	Gorai.008G062300.2	6.63	1.1	tr|B9SUI9|B9SUI9_RICCO Zeamatin, putative OS=Ricinus communis GN=RCOM_0573380 PE=4 SV=1
Cotton_A_22138	Gorai.011G283900.2	4.52	0.75	tr|B9SLL0|B9SLL0_RICCO Amino acid transporter, putative OS=Ricinus communis GN=RCOM_0592670 PE=4 SV=1
Cotton_A_10130	Gorai.011G292900.1	7.29	1.21	tr|B9HHW7|B9HHW7_POPTR Ca(2+)-dependent nuclease family protein OS=Populus trichocarpa GN=POPTR_0008s07470g PE=4 SV=1
Cotton_A_07117	Gorai.008G237100.6	11.86	1.97	tr|B9GVH5|B9GVH5_POPTR Uncharacterized protein OS=Populus trichocarpa GN=POPTR_0003s11130g PE=4 SV=2
Cotton_A_34075	Gorai.011G186100.1	5.11	0.85	tr|C6TCL9|C6TCL9_SOYBN Uncharacterized protein OS=Glycine max PE=2 SV=1
Cotton_A_40095	Gorai.008G099000.1	20.62	3.43	tr|B9SG77|B9SG77_RICCO Bile acid:sodium symporter, putative OS=Ricinus communis GN=RCOM_1086810 PE=4 SV=1
Cotton_A_26247	Gorai.008G133300.3	5.59	0.93	tr|B9I988|B9I988_POPTR Uncharacterized protein OS=Populus trichocarpa GN=POPTR_0014s10590g PE=4 SV=1
Cotton_A_30320	Gorai.010G205800.2	11.72	1.95	tr|B9SHN1|B9SHN1_RICCO Molybdopterin synthase sulfur carrier subunit OS=Ricinus communis GN=RCOM_0741290 PE=3 SV=1
Cotton_A_33002	Gorai.007G189300.1	105.89	17.63	tr|E0CQN0|E0CQN0_VITVI Putative uncharacterized protein OS=Vitis vinifera GN=VIT_18s0001g15380 PE=4 SV=1
Cotton_A_11414	Gorai.008G059200.1	32.31	5.38	tr|A5AW24|A5AW24_VITVI Putative uncharacterized protein OS=Vitis vinifera GN=VIT_14s0083g00770 PE=4 SV=1
Cotton_A_11252	Gorai.003G047200.2	11.83	1.97	tr|D7SW56|D7SW56_VITVI Putative uncharacterized protein OS=Vitis vinifera GN=VIT_07s0031g01560 PE=4 SV=1
Cotton_A_33001	Gorai.007G189200.1	0.12	0.02	tr|A9PHB5|A9PHB5_POPTR Uncharacterized protein OS=Populus trichocarpa GN=POPTR_0004s08030g PE=2 SV=1
Cotton_A_28496	Gorai.011G181300.1	0.78	0.13	tr|B9RSU9|B9RSU9_RICCO S-adenosylmethionine decarboxylase proenzyme OS=Ricinus communis GN=RCOM_0678720 PE=3 SV=1
Cotton_A_32591	Gorai.010G119000.1	1.86	0.31	tr|D7SV44|D7SV44_VITVI Putative uncharacterized protein OS=Vitis vinifera GN=VIT_04s0008g06640 PE=4 SV=1
Cotton_A_06248	Gorai.002G066600.1	0.24	0.04	tr|B9I1E5|B9I1E5_POPTR Glycosyltransferase family protein OS=Populus trichocarpa GN=POPTR_0011s10010g PE=4 SV=1
Cotton_A_31216	Gorai.009G351200.1	0.18	0.03	tr|B9T5K7|B9T5K7_RICCO Calcium-dependent protein kinase, putative OS=Ricinus communis GN=RCOM_1008260 PE=4 SV=1
Cotton_A_23104	Gorai.003G183100.1	0.96	0.16	tr|B9RXE3|B9RXE3_RICCO Putative uncharacterized protein OS=Ricinus communis GN=RCOM_0903100 PE=4 SV=1
Cotton_A_27417	Gorai.009G109300.3	0.18	0.03	tr|A5AWN3|A5AWN3_VITVI Putative uncharacterized protein OS=Vitis vinifera GN=VITISV_029711 PE=4 SV=1
Cotton_A_10840	Gorai.007G057800.1	0.3	0.05	tr|B9SSE2|B9SSE2_RICCO DNA binding protein, putative OS=Ricinus communis GN=RCOM_0188790 PE=4 SV=1
Cotton_A_18965	Gorai.009G148500.1	9.83	1.64	tr|D7TZI8|D7TZI8_VITVI Putative uncharacterized protein OS=Vitis vinifera GN=VIT_09s0002g00150 PE=4 SV=1
Cotton_A_30868	Gorai.008G011700.3	11.67	1.95	tr|Q5KR50|Q5KR50_LOTJA Sphingosine kinase OS=Lotus japonicus GN=LjLCBK1 PE=2 SV=1
Cotton_A_39969	Gorai.004G128300.2	5.92	0.99	tr|D7TVU6|D7TVU6_VITVI Putative uncharacterized protein OS=Vitis vinifera GN=VIT_02s0025g02960 PE=3 SV=1
Cotton_A_09214	Gorai.007G036100.2	48.35	8.09	tr|B9R974|B9R974_RICCO Vacuolar protein sorting-associated protein 29 OS=Ricinus communis GN=RCOM_1514590 PE=3 SV=1
Cotton_A_15256	Gorai.008G036700.1	11.82	1.98	tr|A5C7K8|A5C7K8_VITVI Putative uncharacterized protein OS=Vitis vinifera GN=VIT_03s0038g02500 PE=4 SV=1
Cotton_A_38462	Gorai.002G124900.2	22.56	3.78	tr|B9R849|B9R849_RICCO Putative uncharacterized protein OS=Ricinus communis GN=RCOM_1596660 PE=4 SV=1
Cotton_A_14707	Gorai.006G011500.2	23.68	3.97	tr|D2D337|D2D337_GOSHI Alpha-1,4 glucan phosphorylase (Fragment) OS=Gossypium hirsutum PE=2 SV=1
Cotton_A_40771	Gorai.001G197500.4	6.74	1.13	tr|D7SMM6|D7SMM6_VITVI Putative uncharacterized protein OS=Vitis vinifera GN=VIT_14s0083g00930 PE=4 SV=1
Cotton_A_28612	Gorai.011G086200.3	148.65	24.94	tr|D6BQN8|D6BQN8_JATCU Protein transport protein SEC61 subunit gamma OS=Jatropha curcas GN=JCGZ_26443 PE=2 SV=1
Cotton_A_12710	Gorai.002G110600.3	1.37	0.23	tr|D7T123|D7T123_VITVI Putative uncharacterized protein OS=Vitis vinifera GN=VIT_19s0085g00830 PE=4 SV=1
Cotton_A_28770	Gorai.013G113500.1	52.76	8.86	tr|C6T4G0|C6T4G0_SOYBN Uncharacterized protein OS=Glycine max PE=2 SV=1
Cotton_A_25320	Gorai.002G043700.1	37.51	6.3	tr|Q9LQR2|Q9LQR2_ARATH LYR family of Fe/S cluster biogenesis protein OS=Arabidopsis thaliana GN=At1g76065 PE=2 SV=1
Cotton_A_04293	Gorai.005G001600.2	7.32	1.23	tr|B9S1V9|B9S1V9_RICCO Protein kinase APK1B, chloroplast, putative OS=Ricinus communis GN=RCOM_1323300 PE=3 SV=1
Cotton_A_08590	Gorai.011G052300.1	7.08	1.19	tr|B9GY42|B9GY42_POPTR Uncharacterized protein OS=Populus trichocarpa GN=POPTR_0003s14780g PE=3 SV=2
Cotton_A_03540	Gorai.001G044900.2	16.23	2.73	tr|D7MA49|D7MA49_ARALL Putative uncharacterized protein OS=Arabidopsis lyrata subsp. lyrata GN=ARALYDRAFT_491484 PE=4 SV=1
Cotton_A_07644	Gorai.007G001200.1	7.31	1.23	tr|B9RB69|B9RB69_RICCO Putative uncharacterized protein OS=Ricinus communis GN=RCOM_1511930 PE=4 SV=1
Cotton_A_31659	Gorai.009G404800.2	9.33	1.57	tr|D7TJ49|D7TJ49_VITVI Putative uncharacterized protein OS=Vitis vinifera GN=VIT_08s0007g03570 PE=4 SV=1
Cotton_A_07360	Gorai.006G221100.1	8.14	1.37	tr|B9S6X4|B9S6X4_RICCO AMP dependent ligase, putative OS=Ricinus communis GN=RCOM_1328840 PE=4 SV=1
Cotton_A_10378	Gorai.005G079700.1	9.98	1.68	tr|A9PIJ9|A9PIJ9_POPTR Uncharacterized protein OS=Populus trichocarpa GN=POPTR_0002s07020g PE=2 SV=1
Cotton_A_08764	Gorai.005G071700.1	6.83	1.15	tr|B9RBH3|B9RBH3_RICCO DNA-directed RNA polymerase III subunit F, putative OS=Ricinus communis GN=RCOM_1676960 PE=4 SV=1
Cotton_A_16504	Gorai.006G241200.1	8.96	1.51	tr|D7LEC4|D7LEC4_ARALL Endonuclease/exonuclease/phosphatase family protein OS=Arabidopsis lyrata subsp. lyrata GN=ARALYDRAFT_482131 PE=4 SV=1
Cotton_A_01845	Gorai.006G130400.1	0.89	0.15	tr|D7T0F1|D7T0F1_VITVI Putative uncharacterized protein OS=Vitis vinifera GN=VIT_04s0069g01010 PE=4 SV=1
Cotton_A_04740	Gorai.002G083500.2	9.73	1.64	tr|D7T0B0|D7T0B0_VITVI Putative uncharacterized protein OS=Vitis vinifera GN=VIT_19s0177g00150 PE=4 SV=1
Cotton_A_15229	Gorai.001G226700.2	7.83	1.32	tr|D7SZ83|D7SZ83_VITVI Putative uncharacterized protein OS=Vitis vinifera GN=VIT_00s2085g00010 PE=4 SV=1
Cotton_A_07442	Gorai.009G453600.2	39.48	6.66	tr|B9SXA3|B9SXA3_RICCO Chaperone protein DNAj, putative OS=Ricinus communis GN=RCOM_0267960 PE=4 SV=1
Cotton_A_25538	Gorai.009G401000.1	395.1	66.82	tr|D7TJ87|D7TJ87_VITVI Putative uncharacterized protein OS=Vitis vinifera GN=VIT_08s0007g03130 PE=4 SV=1
Cotton_A_04435	Gorai.005G017000.1	12.65	2.14	tr|B9SUM4|B9SUM4_RICCO Glycosyltransferase OS=Ricinus communis GN=RCOM_0999120 PE=3 SV=1
Cotton_A_24367	Gorai.007G213000.3	1.3	0.22	tr|B9H6F9|B9H6F9_POPTR Uncharacterized protein OS=Populus trichocarpa GN=POPTR_0005s18130g PE=4 SV=1
Cotton_A_14087	Gorai.001G149300.2	0.65	0.11	tr|B9RN02|B9RN02_RICCO Glucose-1-phosphate adenylyltransferase OS=Ricinus communis GN=RCOM_1342030 PE=3 SV=1
Cotton_A_32310	Gorai.004G242100.1	28.94	4.9	tr|D7KPZ8|D7KPZ8_ARALL Putative uncharacterized protein OS=Arabidopsis lyrata subsp. lyrata GN=ARALYDRAFT_892730 PE=4 SV=1
Cotton_A_27931	Gorai.013G123800.1	1.83	0.31	tr|B9RF49|B9RF49_RICCO Putative uncharacterized protein OS=Ricinus communis GN=RCOM_1431380 PE=4 SV=1
Cotton_A_34873	Gorai.001G220100.2	3.54	0.6	tr|B9GTG8|B9GTG8_POPTR Heterogeneous nuclear ribonucleoprotein OS=Populus trichocarpa GN=POPTR_0002s22120g PE=4 SV=1
Cotton_A_23472	Gorai.009G221300.1	12.92	2.19	tr|A5BNK6|A5BNK6_VITVI Putative uncharacterized protein OS=Vitis vinifera GN=VITISV_035399 PE=4 SV=1
Cotton_A_10619	Gorai.006G254000.3	4.48	0.76	tr|D7SZR5|D7SZR5_VITVI Putative uncharacterized protein OS=Vitis vinifera GN=VIT_05s0049g02360 PE=3 SV=1
Cotton_A_08683	Gorai.009G215100.2	13.02	2.21	tr|B9R775|B9R775_RICCO Putative uncharacterized protein OS=Ricinus communis GN=RCOM_1589450 PE=4 SV=1
Cotton_A_10957	Gorai.007G093300.3	12.37	2.1	tr|E6NU32|E6NU32_JATCU JHL05D22.13 protein OS=Jatropha curcas GN=JHL05D22.13 PE=4 SV=1
Cotton_A_39505	Gorai.006G037500.1	0.53	0.09	tr|B9GIZ9|B9GIZ9_POPTR Uncharacterized protein OS=Populus trichocarpa GN=POPTR_0001s36220g PE=4 SV=1
Cotton_A_10329	Gorai.001G008100.1	15.22	2.59	tr|B9RRY3|B9RRY3_RICCO Transcriptional factor TINY, putative OS=Ricinus communis GN=RCOM_0799320 PE=4 SV=1
Cotton_A_18691	Gorai.001G216800.2	245.14	41.74	tr|B9SU01|B9SU01_RICCO Small ubiquitin-related modifier OS=Ricinus communis GN=RCOM_0753100 PE=3 SV=1
Cotton_A_18053	Gorai.006G260300.1	2.29	0.39	tr|Q56E94|Q56E94_GOSHI Putative ethylene responsive element binding protein 3 OS=Gossypium hirsutum PE=2 SV=1
Cotton_A_14316	Gorai.007G352700.1	69.73	11.88	tr|B9IHR2|B9IHR2_POPTR Uncharacterized protein OS=Populus trichocarpa GN=POPTR_0016s03600g PE=4 SV=1
Cotton_A_22023	Gorai.008G002500.1	17.54	2.99	tr|B9GSJ7|B9GSJ7_POPTR Uncharacterized protein OS=Populus trichocarpa GN=POPTR_0002s05000g PE=4 SV=1
Cotton_A_19765	Gorai.006G232200.1	76.59	13.08	tr|D7T2G6|D7T2G6_VITVI Cysteine synthase OS=Vitis vinifera GN=VIT_05s0094g00780 PE=3 SV=1
Cotton_A_34691	Gorai.006G149000.1	1.58	0.27	tr|B9SDI6|B9SDI6_RICCO Spotted leaf protein, putative OS=Ricinus communis GN=RCOM_0418900 PE=4 SV=1
Cotton_A_12926	Gorai.009G093000.1	111.18	19.01	tr|B9HP64|B9HP64_POPTR Uncharacterized protein OS=Populus trichocarpa GN=POPTR_0009s04820g PE=4 SV=1
Cotton_A_29200	Gorai.001G254500.3	8.65	1.48	tr|B9GRP1|B9GRP1_POPTR ABC transporter family protein OS=Populus trichocarpa GN=POPTR_0002s03760g PE=4 SV=1
Cotton_A_25699	Gorai.010G167400.1	2.16	0.37	tr|A5ATM2|A5ATM2_VITVI Putative uncharacterized protein OS=Vitis vinifera GN=VITISV_042179 PE=4 SV=1
Cotton_A_28674	Gorai.008G185000.1	8.52	1.46	tr|B9HJ06|B9HJ06_POPTR PERIANTHIA family protein OS=Populus trichocarpa GN=POPTR_0008s11710g PE=4 SV=2
Cotton_A_10793	Gorai.008G026700.1	0.35	0.06	tr|D7L584|D7L584_ARALL Predicted protein OS=Arabidopsis lyrata subsp. lyrata GN=ARALYDRAFT_674262 PE=4 SV=1
Cotton_A_05666	Gorai.001G018100.2	9.91	1.7	tr|B9RR30|B9RR30_RICCO Fyve finger-containing phosphoinositide kinase, fyv1, putative OS=Ricinus communis GN=RCOM_0708740 PE=4 SV=1
Cotton_A_19039	Gorai.012G033600.1	16.08	2.76	tr|B9T585|B9T585_RICCO Putative uncharacterized protein OS=Ricinus communis GN=RCOM_0069130 PE=4 SV=1
Cotton_A_35969	Gorai.007G209300.1	10.66	1.83	tr|B9S8P3|B9S8P3_RICCO Molybdopterin cofactor sulfurase, putative OS=Ricinus communis GN=RCOM_0603310 PE=4 SV=1
Cotton_A_00140	Gorai.002G012200.1	66.17	11.36	tr|B9S5J2|B9S5J2_RICCO Putative uncharacterized protein OS=Ricinus communis GN=RCOM_0977290 PE=4 SV=1
Cotton_A_07738	Gorai.007G091400.4	17.82	3.06	tr|B9IC01|B9IC01_POPTR Uncharacterized protein OS=Populus trichocarpa GN=POPTR_0014s06550g PE=4 SV=1
Cotton_A_10843	Gorai.007G057900.1	1.63	0.28	tr|D7SSI8|D7SSI8_VITVI Putative uncharacterized protein OS=Vitis vinifera GN=VIT_07s0205g00010 PE=4 SV=1
Cotton_A_06019	Gorai.012G014500.1	8.9	1.53	tr|B9S4E6|B9S4E6_RICCO Transcription factor RF2b, putative OS=Ricinus communis GN=RCOM_0689740 PE=4 SV=1
Cotton_A_13673	Gorai.009G433900.1	270.33	46.48	tr|B9HZX4|B9HZX4_POPTR NADPH-protochlorophyllide oxidoreductase family protein OS=Populus trichocarpa GN=POPTR_0011s12300g PE=4 SV=1
Cotton_A_01081	Gorai.009G071700.1	7.27	1.25	tr|A9NV92|A9NV92_PICSI Putative uncharacterized protein OS=Picea sitchensis PE=2 SV=1
Cotton_A_38521	Gorai.005G119400.2	4.71	0.81	tr|D7TKS1|D7TKS1_VITVI Putative uncharacterized protein OS=Vitis vinifera GN=VIT_10s0003g05770 PE=4 SV=1
Cotton_A_33226	Gorai.009G413000.1	371.77	63.97	tr|C3U0K8|C3U0K8_GOSHI Aquaporin TIP13 OS=Gossypium hirsutum GN=TIP1;1 PE=2 SV=1
Cotton_A_10525	Gorai.013G266400.5	8.77	1.51	tr|B9GI21|B9GI21_POPTR Uncharacterized protein OS=Populus trichocarpa GN=POPTR_0001s22790g PE=4 SV=2
Cotton_A_00418	Gorai.002G253100.1	0.87	0.15	tr|A5BAR8|A5BAR8_VITVI Putative uncharacterized protein OS=Vitis vinifera GN=VITISV_005611 PE=4 SV=1
Cotton_A_08049	Gorai.008G205800.2	8.64	1.49	tr|B9I3Q7|B9I3Q7_POPTR Uncharacterized protein OS=Populus trichocarpa GN=POPTR_0012s09910g PE=4 SV=1
Cotton_A_02539	Gorai.013G248300.1	28.39	4.9	tr|Q8L9M7|Q8L9M7_ARATH At5g19875 OS=Arabidopsis thaliana GN=At5g19875 PE=2 SV=1
Cotton_A_32248	Gorai.007G336300.2	8.63	1.49	tr|B9RI24|B9RI24_RICCO Putative uncharacterized protein OS=Ricinus communis GN=RCOM_1575590 PE=4 SV=1
Cotton_A_05999	Gorai.003G036100.1	9.44	1.63	tr|A9PIG2|A9PIG2_POPTR Uncharacterized protein OS=Populus trichocarpa GN=POPTR_0015s05840g PE=2 SV=1
Cotton_A_00906	Gorai.013G025400.1	2.49	0.43	tr|Q8W228|Q8W228_PYRCO Cytochrome P450 OS=Pyrus communis PE=2 SV=1
Cotton_A_26371	Gorai.001G144300.1	309.93	53.53	tr|B9RNE5|B9RNE5_RICCO Putative uncharacterized protein OS=Ricinus communis GN=RCOM_1347170 PE=4 SV=1
Cotton_A_32072	Gorai.004G255000.2	5.15	0.89	tr|B9SDF8|B9SDF8_RICCO RNA polymerase sigma factor rpoD, putative OS=Ricinus communis GN=RCOM_1517450 PE=4 SV=1
Cotton_A_07861	Gorai.009G200200.1	0.81	0.14	tr|B9H4D8|B9H4D8_POPTR Uncharacterized protein OS=Populus trichocarpa GN=POPTR_0005s25140g PE=4 SV=1
Cotton_A_24259	Gorai.001G064100.1	9.14	1.58	tr|D7SHH0|D7SHH0_VITVI Putative uncharacterized protein OS=Vitis vinifera GN=VIT_17s0000g09470 PE=4 SV=1
Cotton_A_29310	Gorai.007G298600.1	25.78	4.46	tr|A9PER6|A9PER6_POPTR Uncharacterized protein OS=Populus trichocarpa GN=POPTR_0013s01990g PE=2 SV=1
Cotton_A_30541	Gorai.005G140800.1	39.4	6.82	tr|B9S8V4|B9S8V4_RICCO Sur2 hydroxylase/desaturase, putative OS=Ricinus communis GN=RCOM_0836090 PE=4 SV=1
Cotton_A_31507	Gorai.010G241400.1	161.36	27.95	tr|Q6DXR9|Q6DXR9_GOSHI Putative ribosomal protein OS=Gossypium hirsutum PE=3 SV=1
Cotton_A_38859	Gorai.006G048800.1	9.98	1.73	tr|E0CV20|E0CV20_VITVI Putative uncharacterized protein OS=Vitis vinifera GN=VIT_16s0050g00450 PE=4 SV=1
Cotton_A_19621	Gorai.005G081600.1	6.98	1.21	tr|A5AEG8|A5AEG8_VITVI Putative uncharacterized protein OS=Vitis vinifera GN=VITISV_019120 PE=4 SV=1
Cotton_A_36350	Gorai.007G249200.1	58.13	10.08	tr|A5BCR8|A5BCR8_VITVI Putative uncharacterized protein OS=Vitis vinifera GN=VITISV_010777 PE=3 SV=1
Cotton_A_37811	Gorai.005G137000.3	9.91	1.72	tr|A9PA72|A9PA72_POPTR Exonuclease-related family protein OS=Populus trichocarpa GN=POPTR_0012s08180g PE=2 SV=1
Cotton_A_25256	Gorai.010G028000.1	7.83	1.36	tr|E0CNY5|E0CNY5_VITVI Putative uncharacterized protein OS=Vitis vinifera GN=VIT_18s0001g08630 PE=4 SV=1
Cotton_A_08092	Gorai.006G201600.1	0.23	0.04	tr|B9IDQ2|B9IDQ2_POPTR Starch synthase, chloroplastic/amyloplastic OS=Populus trichocarpa GN=POPTR_0015s01470g PE=3 SV=2
Cotton_A_18103	Gorai.010G077700.1	0.46	0.08	tr|B9RKH9|B9RKH9_RICCO MATE efflux family protein OS=Ricinus communis GN=RCOM_1049660 PE=3 SV=1
Cotton_A_14158	Gorai.002G052200.1	2.3	0.4	tr|B9RSP6|B9RSP6_RICCO Wall-associated kinase, putative OS=Ricinus communis GN=RCOM_1729460 PE=3 SV=1
Cotton_A_18561	Gorai.003G131800.2	1.15	0.2	tr|D7SKF2|D7SKF2_VITVI Putative uncharacterized protein OS=Vitis vinifera GN=VIT_06s0004g04770 PE=4 SV=1
Cotton_A_28851	Gorai.011G235000.1	2.47	0.43	tr|O80960|O80960_ARATH At2g39210/T16B24.15 OS=Arabidopsis thaliana GN=At2g39210 PE=2 SV=1
Cotton_A_00829	Gorai.013G063300.1	4.94	0.86	tr|B9GZS4|B9GZS4_POPTR Uncharacterized protein OS=Populus trichocarpa GN=POPTR_0003s01750g PE=4 SV=2
Cotton_A_16587	Gorai.006G215000.1	63.35	11.03	tr|D7MC28|D7MC28_ARALL Putative uncharacterized protein OS=Arabidopsis lyrata subsp. lyrata GN=ARALYDRAFT_329817 PE=4 SV=1
Cotton_A_15909	Gorai.012G067700.3	1.78	0.31	tr|B9SLC2|B9SLC2_RICCO Ankyrin repeat-containing protein, putative OS=Ricinus communis GN=RCOM_0626240 PE=4 SV=1
Cotton_A_15441	Gorai.006G143500.2	9.18	1.6	tr|B9HAA9|B9HAA9_POPTR Zinc finger family protein OS=Populus trichocarpa GN=POPTR_0006s20810g PE=4 SV=1
Cotton_A_02997	Gorai.007G148800.2	29.19	5.09	tr|B9SKP5|B9SKP5_RICCO Putative uncharacterized protein OS=Ricinus communis GN=RCOM_0543090 PE=4 SV=1
Cotton_A_18263	Gorai.010G005000.1	27.17	4.74	tr|B9R876|B9R876_RICCO Putative uncharacterized protein OS=Ricinus communis GN=RCOM_1597430 PE=4 SV=1
Cotton_A_06883	Gorai.010G012700.1	3.84	0.67	tr|D0ECQ6|D0ECQ6_POPDE Hexosyltransferase OS=Populus deltoides GN=GATL1.1 PE=2 SV=1
Cotton_A_20685	Gorai.004G219000.1	386.41	67.48	tr|D7SQL3|D7SQL3_VITVI Putative uncharacterized protein OS=Vitis vinifera GN=VIT_07s0141g00570 PE=4 SV=1
Cotton_A_35910	Gorai.008G099200.1	12.82	2.24	tr|B9IA52|B9IA52_POPTR Uncharacterized protein OS=Populus trichocarpa GN=POPTR_0014s13950g PE=4 SV=2
Cotton_A_05166	Gorai.004G232800.1	0.4	0.07	tr|D7SJU4|D7SJU4_VITVI Putative uncharacterized protein OS=Vitis vinifera GN=VIT_06s0004g06950 PE=4 SV=1
Cotton_A_35304	Gorai.009G150700.1	13.31	2.33	tr|B9ICJ9|B9ICJ9_POPTR Zinc finger family protein OS=Populus trichocarpa GN=POPTR_0015s15760g PE=4 SV=1
Cotton_A_29778	Gorai.005G124800.4	39.01	6.84	tr|B9RIU4|B9RIU4_RICCO Putative uncharacterized protein OS=Ricinus communis GN=RCOM_1582820 PE=4 SV=1
Cotton_A_15308	Gorai.008G032300.1	1.88	0.33	tr|B9RG60|B9RG60_RICCO Amidophosphoribosyltransferase, putative OS=Ricinus communis GN=RCOM_1451410 PE=3 SV=1
Cotton_A_28058	Gorai.002G059500.2	8.77	1.54	tr|B9GX10|B9GX10_POPTR Uncharacterized protein OS=Populus trichocarpa GN=POPTR_0003s05370g PE=3 SV=1
Cotton_A_00184	Gorai.002G008400.1	85.01	14.93	tr|A5BX24|A5BX24_VITVI Putative uncharacterized protein OS=Vitis vinifera GN=VIT_03s0063g00130 PE=3 SV=1
Cotton_A_13208	Gorai.008G258800.1	31.14	5.47	tr|B9SPF4|B9SPF4_RICCO Nut2, putative OS=Ricinus communis GN=RCOM_0085590 PE=4 SV=1
Cotton_A_21109	Gorai.006G107300.2	10.13	1.78	tr|B9RH85|B9RH85_RICCO Putative uncharacterized protein OS=Ricinus communis GN=RCOM_1448120 PE=4 SV=1
Cotton_A_22105	Gorai.006G016400.1	18.42	3.24	tr|B3SRP3|B3SRP3_MANES Starch synthase, chloroplastic/amyloplastic OS=Manihot esculenta GN=SSII PE=2 SV=1
Cotton_A_17715	Gorai.008G047200.5	8.58	1.51	tr|B9SKU1|B9SKU1_RICCO Mgatp-energized glutathione s-conjugate pump, putative OS=Ricinus communis GN=RCOM_1092530 PE=3 SV=1
Cotton_A_03333	Gorai.013G133100.1	3.18	0.56	tr|B9RUR3|B9RUR3_RICCO ATP-dependent helicase, putative OS=Ricinus communis GN=RCOM_0855790 PE=4 SV=1
Cotton_A_12335	Gorai.009G154200.2	4.2	0.74	tr|A5B1R1|A5B1R1_VITVI Putative uncharacterized protein OS=Vitis vinifera GN=VITISV_005886 PE=4 SV=1
Cotton_A_02033	Gorai.007G052400.1	2.27	0.4	tr|B9S8P2|B9S8P2_RICCO Oligopeptidase B, putative OS=Ricinus communis GN=RCOM_0603300 PE=4 SV=1
Cotton_A_39981	Gorai.006G012600.1	25.35	4.47	tr|Q5D6H2|Q5D6H2_GOSHI CNGC2 OS=Gossypium hirsutum PE=2 SV=1
Cotton_A_09487	Gorai.013G095000.1	0.17	0.03	tr|A5AW45|A5AW45_VITVI Putative uncharacterized protein OS=Vitis vinifera GN=VITISV_000124 PE=3 SV=1
Cotton_A_21318	Gorai.008G053300.3	7.82	1.38	tr|D7SIJ5|D7SIJ5_VITVI 5-formyltetrahydrofolate cyclo-ligase OS=Vitis vinifera GN=VIT_17s0000g05350 PE=3 SV=1
Cotton_A_05145	Gorai.004G230800.1	11.6	2.05	tr|C6TCA6|C6TCA6_SOYBN Putative uncharacterized protein OS=Glycine max PE=2 SV=1
Cotton_A_33139	Gorai.008G094500.3	15.9	2.81	tr|B9RRG4|B9RRG4_RICCO Putative uncharacterized protein OS=Ricinus communis GN=RCOM_1190550 PE=4 SV=1
Cotton_A_29706	Gorai.009G190800.1	897.97	158.7	tr|B9R8G0|B9R8G0_RICCO Plastocyanin A, chloroplast, putative OS=Ricinus communis GN=RCOM_1599580 PE=4 SV=1
Cotton_A_26056	Gorai.009G112600.1	5.43	0.96	tr|B9HNA6|B9HNA6_POPTR Uncharacterized protein OS=Populus trichocarpa GN=POPTR_0009s07990g PE=4 SV=1
Cotton_A_11660	Gorai.003G157700.2	18.35	3.25	tr|Q0VH86|Q0VH86_GOSHI 3-ketoacyl-CoA reductase 3 OS=Gossypium hirsutum PE=2 SV=1
Cotton_A_01627	Gorai.003G016100.1	2.37	0.42	tr|B9HEU9|B9HEU9_POPTR Ovate family protein OS=Populus trichocarpa GN=POPTR_0007s12600g PE=4 SV=1
Cotton_A_36734	Gorai.010G166700.3	5.69	1.01	tr|B9S114|B9S114_RICCO Katanin p60 ATPase-containing subunit, putative OS=Ricinus communis GN=RCOM_0632640 PE=4 SV=1
Cotton_A_12407	Gorai.010G160100.2	129.54	23.01	tr|B9S8B5|B9S8B5_RICCO 60S ribosomal protein L11, putative OS=Ricinus communis GN=RCOM_1250160 PE=3 SV=1
Cotton_A_22710	Gorai.001G275400.1	9.62	1.71	tr|B9RGZ7|B9RGZ7_RICCO Phosphoglycerate mutase, putative OS=Ricinus communis GN=RCOM_1445520 PE=4 SV=1
Cotton_A_10118	Gorai.011G293900.1	1.35	0.24	tr|B9REY6|B9REY6_RICCO Phosphoprotein phosphatase, putative OS=Ricinus communis GN=RCOM_1429720 PE=4 SV=1
Cotton_A_05156	Gorai.004G231800.1	1.63	0.29	tr|B9HQN8|B9HQN8_POPTR Uncharacterized protein OS=Populus trichocarpa GN=POPTR_0009s01160g PE=4 SV=2
Cotton_A_36570	Gorai.002G186800.1	478.6	85.31	tr|A9P931|A9P931_POPTR Uncharacterized protein OS=Populus trichocarpa GN=POPTR_0008s19110g PE=2 SV=1
Cotton_A_02667	Gorai.009G144000.1	11.05	1.97	tr|B9S5S7|B9S5S7_RICCO Putative uncharacterized protein OS=Ricinus communis GN=RCOM_0653450 PE=4 SV=1
Cotton_A_34286	Gorai.004G102000.1	21.98	3.92	tr|B9T618|B9T618_RICCO Zinc finger protein, putative OS=Ricinus communis GN=RCOM_0025300 PE=4 SV=1
Cotton_A_37026	Gorai.008G073100.1	1.85	0.33	tr|B9S8L5|B9S8L5_RICCO Pentatricopeptide repeat-containing protein, putative OS=Ricinus communis GN=RCOM_0602320 PE=4 SV=1
Cotton_A_33748	Gorai.005G268400.1	11.66	2.08	tr|B9GYR6|B9GYR6_POPTR Leucine-rich repeat transmembrane protein kinase OS=Populus trichocarpa GN=POPTR_0003s15600g PE=4 SV=1
Cotton_A_21555	Gorai.005G235500.4	21.75	3.88	tr|B9T778|B9T778_RICCO Putative uncharacterized protein OS=Ricinus communis GN=RCOM_0357370 PE=4 SV=1
Cotton_A_18597	Gorai.001G065100.2	16.31	2.91	tr|B0FPA3|B0FPA3_SOYBN Extracellular Ca2+ sensing receptor OS=Glycine max GN=cas PE=2 SV=1
Cotton_A_06664	Gorai.007G231000.1	0.28	0.05	tr|B9GZH8|B9GZH8_POPTR Uncharacterized protein OS=Populus trichocarpa GN=POPTR_0003s09340g PE=3 SV=2
Cotton_A_15645	Gorai.007G112400.1	1.96	0.35	tr|B9SVG1|B9SVG1_RICCO Calmodulin binding protein, putative OS=Ricinus communis GN=RCOM_0131500 PE=4 SV=1
Cotton_A_08326	Gorai.005G042500.1	1.68	0.3	tr|B9HEN8|B9HEN8_POPTR Glycosyltransferase OS=Populus trichocarpa GN=POPTR_0007s12390g PE=3 SV=1
Cotton_A_36152	Gorai.003G078200.1	4.31	0.77	tr|B9GL34|B9GL34_POPTR Uncharacterized protein OS=Populus trichocarpa GN=POPTR_0001s10860g PE=4 SV=2
Cotton_A_06249	Gorai.002G066700.5	6.21	1.11	tr|B9RXC5|B9RXC5_RICCO Leucoanthocyanidin dioxygenase, putative OS=Ricinus communis GN=RCOM_0902620 PE=3 SV=1
Cotton_A_02332	Gorai.007G021100.1	60.57	10.84	tr|A9PDV1|A9PDV1_POPTR Putative uncharacterized protein OS=Populus trichocarpa PE=2 SV=1
Cotton_A_07854	Gorai.009G199600.1	3.63	0.65	tr|A5C1E1|A5C1E1_VITVI Putative uncharacterized protein OS=Vitis vinifera GN=VITISV_030445 PE=4 SV=1
Cotton_A_35270	Gorai.010G084500.4	17.69	3.17	tr|D7TCM6|D7TCM6_VITVI Putative uncharacterized protein OS=Vitis vinifera GN=VIT_11s0016g01910 PE=4 SV=1
Cotton_A_26764	Gorai.001G110500.1	4.46	0.8	tr|A9XTL4|A9XTL4_GOSHI Fasciclin-like arabinogalactan protein 9 OS=Gossypium hirsutum GN=FLA9 PE=2 SV=1
Cotton_A_39230	Gorai.002G170500.4	51.78	9.29	tr|D7LPY1|D7LPY1_ARALL Putative uncharacterized protein OS=Arabidopsis lyrata subsp. lyrata GN=ARALYDRAFT_904415 PE=4 SV=1
Cotton_A_04873	Gorai.005G059100.2	7.41	1.33	tr|C6SYU3|C6SYU3_SOYBN Uncharacterized protein OS=Glycine max PE=2 SV=1
Cotton_A_17365	Gorai.008G261700.1	0.39	0.07	tr|B9RYY6|B9RYY6_RICCO Auxin-induced protein 5NG4, putative OS=Ricinus communis GN=RCOM_1314890 PE=4 SV=1
Cotton_A_26565	Gorai.007G142200.2	19.32	3.47	tr|B9IED0|B9IED0_POPTR Uncharacterized protein OS=Populus trichocarpa GN=POPTR_0015s04650g PE=3 SV=1
Cotton_A_13174	Gorai.004G191000.1	11.58	2.08	tr|D7MPZ0|D7MPZ0_ARALL Casein kinase II subunit beta OS=Arabidopsis lyrata subsp. lyrata GN=ARALYDRAFT_494272 PE=3 SV=1
Cotton_A_01308	Gorai.008G277200.1	14.08	2.53	tr|B9R9B4|B9R9B4_RICCO Copper ion binding protein, putative OS=Ricinus communis GN=RCOM_1495970 PE=4 SV=1
Cotton_A_05118	Gorai.004G228500.1	7.62	1.37	tr|B9SWB9|B9SWB9_RICCO Protein binding protein, putative OS=Ricinus communis GN=RCOM_0154490 PE=4 SV=1
Cotton_A_18658	Gorai.012G171800.1	7.56	1.36	tr|A5BKQ5|A5BKQ5_VITVI Putative uncharacterized protein OS=Vitis vinifera GN=VITISV_043883 PE=4 SV=1
Cotton_A_05099	Gorai.004G227000.2	3.39	0.61	tr|B9IC64|B9IC64_POPTR Uncharacterized protein OS=Populus trichocarpa GN=POPTR_0014s07210g PE=4 SV=2
Cotton_A_00691	Gorai.005G248600.2	11.28	2.03	tr|B9HRF3|B9HRF3_POPTR GIANT CHLOROPLAST 1 family protein OS=Populus trichocarpa GN=POPTR_0009s12770g PE=4 SV=1
Cotton_A_28508	Gorai.002G058000.3	21.1	3.8	tr|B9RUW3|B9RUW3_RICCO D-glycerate 3-kinase, chloroplast, putative OS=Ricinus communis GN=RCOM_0895280 PE=4 SV=1
Cotton_A_15176	Gorai.001G232300.1	12.99	2.34	tr|B9T3C8|B9T3C8_RICCO Putative uncharacterized protein OS=Ricinus communis GN=RCOM_1750210 PE=4 SV=1
Cotton_A_21004	Gorai.010G098800.2	1.83	0.33	tr|B9RQS0|B9RQS0_RICCO Carboxy-lyase, putative OS=Ricinus communis GN=RCOM_0706020 PE=4 SV=1
Cotton_A_28747	Gorai.007G025300.1	108.12	19.5	tr|B9RCN6|B9RCN6_RICCO Putative uncharacterized protein OS=Ricinus communis GN=RCOM_1691010 PE=4 SV=1
Cotton_A_27789	Gorai.010G140100.1	14.36	2.59	tr|Q41024|Q41024_PEA Small GTP-binding protein OS=Pisum sativum PE=2 SV=1
Cotton_A_00414	Gorai.002G253500.2	9.03	1.63	tr|B9HCA0|B9HCA0_POPTR Uncharacterized protein OS=Populus trichocarpa GN=POPTR_0006s23020g PE=4 SV=2
Cotton_A_10737	Gorai.008G021900.1	31.54	5.7	tr|A9PAT2|A9PAT2_POPTR Uncharacterized protein OS=Populus trichocarpa GN=POPTR_0009s09640g PE=2 SV=1
Cotton_A_40867	Gorai.001G079900.2	21.89	3.96	tr|B6RF02|B6RF02_GOSHI 14-3-3e protein OS=Gossypium hirsutum PE=2 SV=1
Cotton_A_02306	Gorai.002G236800.1	49.85	9.02	tr|B9MST7|B9MST7_GOSHI Short chain alcohol dehydrogenase OS=Gossypium hirsutum PE=2 SV=1
Cotton_A_09643	Gorai.006G267300.2	5.58	1.01	tr|B9RLU5|B9RLU5_RICCO ATP binding protein, putative OS=Ricinus communis GN=RCOM_1471020 PE=4 SV=1
Cotton_A_23954	Gorai.002G222200.1	213.12	38.66	tr|A4L9G7|A4L9G7_GOSRA Putative photosystem II protein OS=Gossypium raimondii GN=B456_002G222200 PE=4 SV=1
Cotton_A_26568	Gorai.007G141900.1	33.18	6.02	tr|B9GS70|B9GS70_POPTR Auxin-responsive protein OS=Populus trichocarpa GN=POPTR_0002s04580g PE=3 SV=1
Cotton_A_33943	Gorai.009G254500.1	5.62	1.02	tr|D7MF59|D7MF59_ARALL Putative uncharacterized protein OS=Arabidopsis lyrata subsp. lyrata GN=ARALYDRAFT_492129 PE=4 SV=1
Cotton_A_01629	Gorai.003G016200.2	6.72	1.22	tr|B9MXR2|B9MXR2_POPTR Uncharacterized protein OS=Populus trichocarpa GN=POPTR_0005s12710g PE=4 SV=1
Cotton_A_31300	Gorai.006G097900.1	9.03	1.64	tr|D7TWH0|D7TWH0_VITVI Putative uncharacterized protein OS=Vitis vinifera GN=VIT_14s0066g00330 PE=4 SV=1
Cotton_A_40536	Gorai.009G129000.1	28.57	5.19	tr|B9SMW0|B9SMW0_RICCO ATP-binding cassette transporter, putative OS=Ricinus communis GN=RCOM_0471430 PE=4 SV=1
Cotton_A_05455	Gorai.007G367000.1	29.78	5.41	tr|E9JFV5|E9JFV5_JATCU Ubiquitin-conjugating family protein OS=Jatropha curcas PE=2 SV=1
Cotton_A_35778	Gorai.013G079300.1	64.95	11.8	tr|B9HIX0|B9HIX0_POPTR MutT/nudix family protein OS=Populus trichocarpa GN=POPTR_0008s11340g PE=3 SV=2
Cotton_A_37829	Gorai.007G232700.1	30.1	5.47	tr|A9PGB8|A9PGB8_POPTR Uncharacterized protein OS=Populus trichocarpa GN=POPTR_0007s14280g PE=2 SV=1
Cotton_A_26076	Gorai.009G114500.1	21.12	3.84	tr|B9SPB8|B9SPB8_RICCO Putative uncharacterized protein OS=Ricinus communis GN=RCOM_0496640 PE=4 SV=1
Cotton_A_15350	Gorai.002G228700.1	0.33	0.06	tr|B9N6W5|B9N6W5_POPTR Cytochrome P450 family protein OS=Populus trichocarpa GN=POPTR_0006s05710g PE=4 SV=1
Cotton_A_34357	Gorai.010G119600.1	0.33	0.06	tr|B9HB82|B9HB82_POPTR Uncharacterized protein (Fragment) OS=Populus trichocarpa GN=POPTR_0006s28250g PE=4 SV=2
Cotton_A_40968	Gorai.004G233100.1	0.33	0.06	tr|B9HNC2|B9HNC2_POPTR Uncharacterized protein OS=Populus trichocarpa GN=POPTR_0009s07870g PE=4 SV=1
Cotton_A_21008	Gorai.010G098300.1	0.22	0.04	tr|B9T4K4|B9T4K4_RICCO Kinase, putative OS=Ricinus communis GN=RCOM_0478370 PE=4 SV=1
Cotton_A_24667	Gorai.001G106500.1	0.22	0.04	tr|B9T3J8|B9T3J8_RICCO Respiratory burst oxidase, putative OS=Ricinus communis GN=RCOM_1264060 PE=4 SV=1
Cotton_A_36512	Gorai.011G167400.1	0.22	0.04	tr|B9RTM1|B9RTM1_RICCO Protein kinase atmrk1, putative OS=Ricinus communis GN=RCOM_0911460 PE=4 SV=1
Cotton_A_17281	Gorai.007G324100.1	0.11	0.02	tr|B9S717|B9S717_RICCO Disease resistance protein RPP13, putative OS=Ricinus communis GN=RCOM_1331470 PE=4 SV=1
Cotton_A_37226	Gorai.010G213400.1	0.77	0.14	tr|B9IHH0|B9IHH0_POPTR Latex-abundant family protein OS=Populus trichocarpa GN=POPTR_0016s02510g PE=4 SV=2
Cotton_A_32245	Gorai.007G335600.1	10.43	1.9	tr|B9NAB0|B9NAB0_POPTR Mitotic spindle checkpoint family protein OS=Populus trichocarpa GN=POPTR_0001s43000g PE=4 SV=1
Cotton_A_09423	Gorai.007G074400.6	7.35	1.34	tr|B9GIZ8|B9GIZ8_POPTR Uncharacterized protein OS=Populus trichocarpa GN=POPTR_0001s36210g PE=4 SV=1
Cotton_A_13231	Gorai.008G256400.1	80.02	14.59	tr|D7KS90|D7KS90_ARALL Ribosomal protein S6 family protein OS=Arabidopsis lyrata subsp. lyrata GN=ARALYDRAFT_474896 PE=3 SV=1
Cotton_A_35280	Gorai.010G186600.2	8.06	1.47	tr|B9S3J3|B9S3J3_RICCO Ubiquitin specific protease 39 and snrnp assembly factor, putative OS=Ricinus communis GN=RCOM_0670010 PE=4 SV=1
Cotton_A_13140	Gorai.004G188100.3	7.44	1.36	tr|B9SNR8|B9SNR8_RICCO Type I inositol polyphosphate 5-phosphatase, putative OS=Ricinus communis GN=RCOM_1278010 PE=4 SV=1
Cotton_A_38948	Gorai.003G098600.1	8.37	1.53	tr|B9RLU5|B9RLU5_RICCO ATP binding protein, putative OS=Ricinus communis GN=RCOM_1471020 PE=4 SV=1
Cotton_A_05303	Gorai.010G239800.2	136.9	25.04	tr|D7TJZ9|D7TJZ9_VITVI Putative uncharacterized protein OS=Vitis vinifera GN=VIT_10s0003g02760 PE=4 SV=1
Cotton_A_03555	Gorai.001G046700.2	9.13	1.67	tr|A5BF81|A5BF81_VITVI Putative uncharacterized protein OS=Vitis vinifera GN=VITISV_014863 PE=4 SV=1
Cotton_A_05641	Gorai.001G020600.1	27.05	4.95	tr|Q9ATD3|Q9ATD3_GOSHI GHMYB36 OS=Gossypium hirsutum GN=ghmyb36 PE=2 SV=1
Cotton_A_20035	Gorai.013G262400.1	29.33	5.37	tr|B9S3D8|B9S3D8_RICCO Tropinone reductase, putative OS=Ricinus communis GN=RCOM_0732750 PE=3 SV=1
Cotton_A_31596	Gorai.009G438400.4	13.86	2.54	tr|D7T8C8|D7T8C8_VITVI Putative uncharacterized protein OS=Vitis vinifera GN=VIT_19s0090g00440 PE=4 SV=1
Cotton_A_01568	Gorai.003G010500.1	227.72	41.75	tr|A9PCT0|A9PCT0_POPTR Ribosomal protein L2 OS=Populus trichocarpa GN=POPTR_0005s11780g PE=2 SV=1
Cotton_A_14011	Gorai.009G044500.1	47.04	8.63	tr|B9HDL9|B9HDL9_POPTR Uncharacterized protein OS=Populus trichocarpa GN=POPTR_0006s24440g PE=4 SV=1
Cotton_A_03662	Gorai.001G055800.2	128.47	23.59	tr|E5GCQ7|E5GCQ7_CUCME Glutamate-1-semialdehyde 21-aminomutase OS=Cucumis melo subsp. melo PE=3 SV=1
Cotton_A_13457	Gorai.006G151500.1	40.35	7.42	tr|B9MST7|B9MST7_GOSHI Short chain alcohol dehydrogenase OS=Gossypium hirsutum PE=2 SV=1
Cotton_A_12585	Gorai.004G050200.1	9.45	1.74	tr|B9RNC8|B9RNC8_RICCO Putative uncharacterized protein OS=Ricinus communis GN=RCOM_1346600 PE=3 SV=1
Cotton_A_32172	Gorai.009G411800.1	9.72	1.79	tr|B9T117|B9T117_RICCO Glycosyltransferase OS=Ricinus communis GN=RCOM_0458380 PE=3 SV=1
Cotton_A_12063	Gorai.006G170500.1	11.89	2.19	tr|B9SV54|B9SV54_RICCO CASP-like protein OS=Ricinus communis GN=RCOM_1158120 PE=3 SV=1
Cotton_A_07768	Gorai.006G142300.2	20.14	3.71	tr|A5AP96|A5AP96_VITVI Putative uncharacterized protein OS=Vitis vinifera GN=VIT_13s0156g00340 PE=4 SV=1
Cotton_A_24024	Gorai.001G092900.1	187.57	34.58	tr|A9P8D7|A9P8D7_POPTR 60S ribosomal protein L27 OS=Populus trichocarpa GN=POPTR_0001s35630g PE=2 SV=1
Cotton_A_40699	Gorai.013G088200.1	7.32	1.35	tr|C6F085|C6F085_GOSHI R2R3 MYB transcription factor OS=Gossypium hirsutum PE=4 SV=1
Cotton_A_20527	Gorai.013G003000.1	8.35	1.54	tr|B9RL44|B9RL44_RICCO Electron transporter, putative OS=Ricinus communis GN=RCOM_0945530 PE=4 SV=1
Cotton_A_16771	Gorai.013G171600.1	2.6	0.48	tr|B9HZQ9|B9HZQ9_POPTR Uncharacterized protein OS=Populus trichocarpa GN=POPTR_0011s11570g PE=4 SV=1
Cotton_A_13191	Gorai.008G260500.1	0.65	0.12	tr|B9RYW8|B9RYW8_RICCO Cucumisin, putative OS=Ricinus communis GN=RCOM_1314310 PE=4 SV=1
Cotton_A_12741	Gorai.009G252900.1	4.82	0.89	tr|B9H7Q3|B9H7Q3_POPTR Uncharacterized protein OS=Populus trichocarpa GN=POPTR_0005s21220g PE=4 SV=1
Cotton_A_30789	Gorai.008G073900.1	15.38	2.84	tr|B9H6E0|B9H6E0_POPTR Uncharacterized protein OS=Populus trichocarpa GN=POPTR_0005s14210g PE=4 SV=1
Cotton_A_16953	Gorai.004G080300.1	5.36	0.99	tr|B9H879|B9H879_POPTR Uncharacterized protein OS=Populus trichocarpa GN=POPTR_0005s23070g PE=4 SV=1
Cotton_A_04020	Gorai.009G290800.1	2.11	0.39	tr|Q6DMM3|Q6DMM3_9ROSI Endoglucanase OS=Populus tremula x Populus tremuloides PE=2 SV=1
Cotton_A_07477	Gorai.009G449300.1	326.55	60.36	tr|B9S9U6|B9S9U6_RICCO Putative uncharacterized protein OS=Ricinus communis GN=RCOM_0522400 PE=4 SV=1
Cotton_A_13094	Gorai.006G187800.1	84.5	15.62	tr|A9PAA8|A9PAA8_POPTR Uncharacterized protein OS=Populus trichocarpa GN=POPTR_0012s07820g PE=2 SV=1
Cotton_A_28983	Gorai.006G031800.2	293.55	54.28	tr|A5B8K3|A5B8K3_VITVI Putative uncharacterized protein OS=Vitis vinifera GN=VIT_14s0066g00960 PE=4 SV=1
Cotton_A_28074	Gorai.010G174500.1	9.51	1.76	tr|D7TZQ3|D7TZQ3_VITVI Nucleoside diphosphate kinase OS=Vitis vinifera GN=VIT_09s0002g00950 PE=3 SV=1
Cotton_A_01634	Gorai.003G016800.1	0.81	0.15	tr|E1ANG9|E1ANG9_POPTO Glycosyltransferase OS=Populus tomentosa PE=3 SV=1
Cotton_A_41112	Gorai.012G100300.1	4.32	0.8	tr|B9II96|B9II96_POPTR Uncharacterized protein OS=Populus trichocarpa GN=POPTR_0016s05840g PE=4 SV=1
Cotton_A_02869	Gorai.009G420700.2	7.45	1.38	tr|D7TQ99|D7TQ99_VITVI Putative uncharacterized protein OS=Vitis vinifera GN=VIT_08s0040g03230 PE=4 SV=1
Cotton_A_10938	Gorai.007G095100.2	7.5	1.39	tr|D7U7K4|D7U7K4_VITVI Putative uncharacterized protein OS=Vitis vinifera GN=VIT_15s0048g01810 PE=4 SV=1
Cotton_A_28141	Gorai.002G075800.1	6.63	1.23	tr|B9N581|B9N581_POPTR Uncharacterized protein OS=Populus trichocarpa GN=POPTR_0001s41740g PE=4 SV=1
Cotton_A_18616	Gorai.001G063100.1	33.03	6.13	tr|B9RAR1|B9RAR1_RICCO Ribonucleoprotein, chloroplast, putative OS=Ricinus communis GN=RCOM_1508030 PE=4 SV=1
Cotton_A_14138	Gorai.012G174900.3	18.15	3.37	tr|B9RML9|B9RML9_RICCO Cdk10/11, putative OS=Ricinus communis GN=RCOM_1081710 PE=4 SV=1
Cotton_A_00517	Gorai.002G242800.4	26.44	4.91	tr|A9PC74|A9PC74_POPTR Putative uncharacterized protein OS=Populus trichocarpa PE=2 SV=1
Cotton_A_06502	Gorai.002G102000.2	9.1	1.69	tr|B9SWQ3|B9SWQ3_RICCO Serine/threonine protein kinase, putative OS=Ricinus communis GN=RCOM_1146390 PE=4 SV=1
Cotton_A_37253	Gorai.007G216500.1	5.38	1	tr|B9T4U3|B9T4U3_RICCO Receptor protein kinase, putative OS=Ricinus communis GN=RCOM_0550790 PE=4 SV=1
Cotton_A_23630	Gorai.009G280600.1	0.43	0.08	tr|E0CRL7|E0CRL7_VITVI Putative uncharacterized protein OS=Vitis vinifera GN=VIT_18s0001g05840 PE=4 SV=1
Cotton_A_26228	Gorai.006G029200.1	0.43	0.08	tr|B9RUB2|B9RUB2_RICCO Serine-threonine protein kinase, plant-type, putative OS=Ricinus communis GN=RCOM_0851230 PE=4 SV=1
Cotton_A_30921	Gorai.011G267000.1	13.06	2.43	tr|A5BC54|A5BC54_VITVI Putative uncharacterized protein OS=Vitis vinifera GN=VITISV_022309 PE=4 SV=1
Cotton_A_22072	Gorai.006G013300.2	10.36	1.93	tr|E3T777|E3T777_GOSHI WRKY3 OS=Gossypium hirsutum GN=WRKY3 PE=2 SV=1
Cotton_A_14978	Gorai.007G283900.3	16.31	3.04	tr|B9REQ9|B9REQ9_RICCO ATP binding protein, putative OS=Ricinus communis GN=RCOM_1427830 PE=4 SV=1
Cotton_A_38543	Gorai.003G088400.2	6.33	1.18	tr|B9HHY4|B9HHY4_POPTR Uncharacterized protein OS=Populus trichocarpa GN=POPTR_0008s07660g PE=4 SV=2
Cotton_A_33050	Gorai.013G139300.2	1.93	0.36	tr|B9SLE2|B9SLE2_RICCO Putative uncharacterized protein OS=Ricinus communis GN=RCOM_0685890 PE=4 SV=1
Cotton_A_14436	Gorai.008G243500.1	3	0.56	tr|B9GKP5|B9GKP5_POPTR Uncharacterized protein OS=Populus trichocarpa GN=POPTR_0001s08700g PE=4 SV=2
Cotton_A_28580	Gorai.001G181500.5	21.52	4.02	tr|B9SKM7|B9SKM7_RICCO Pre-mRNA-processing protein prp39, putative OS=Ricinus communis GN=RCOM_0542310 PE=4 SV=1
Cotton_A_33641	Gorai.010G188600.1	3.8	0.71	tr|A9P8Y9|A9P8Y9_POPTR Uncharacterized protein OS=Populus trichocarpa GN=POPTR_0006s01780g PE=2 SV=1
Cotton_A_07909	Gorai.008G226200.2	3.8	0.71	tr|B9SNV8|B9SNV8_RICCO Arf gtpase-activating protein, putative OS=Ricinus communis GN=RCOM_1279410 PE=4 SV=1
Cotton_A_04915	Gorai.010G248700.2	9.31	1.74	tr|B9SWR2|B9SWR2_RICCO Mutt domain protein, putative OS=Ricinus communis GN=RCOM_1146780 PE=4 SV=1
Cotton_A_23066	Gorai.011G146800.2	44.14	8.25	tr|B9HVL2|B9HVL2_POPTR Uncharacterized protein OS=Populus trichocarpa GN=POPTR_0010s10670g PE=4 SV=2
Cotton_A_29937	Gorai.012G094200.1	1.07	0.2	tr|B9HLY2|B9HLY2_POPTR Uncharacterized protein OS=Populus trichocarpa GN=POPTR_0008s04350g PE=4 SV=2
Cotton_A_02193	Gorai.013G146100.1	48.7	9.11	tr|B9HYC0|B9HYC0_POPTR Organic cation transporter-related family protein OS=Populus trichocarpa GN=POPTR_0010s18160g PE=4 SV=2
Cotton_A_08187	Gorai.006G210100.1	22.29	4.17	tr|D7TW69|D7TW69_VITVI Putative uncharacterized protein OS=Vitis vinifera GN=VIT_02s0025g04380 PE=4 SV=1
Cotton_A_12045	Gorai.006G172500.1	48.2	9.03	tr|A5C3J4|A5C3J4_VITVI Putative uncharacterized protein OS=Vitis vinifera GN=VIT_14s0060g00710 PE=4 SV=1
Cotton_A_23467	Gorai.009G221800.1	0.32	0.06	tr|B9IBP0|B9IBP0_POPTR BZIP transcription factor family protein OS=Populus trichocarpa GN=POPTR_0014s01390g PE=4 SV=2
Cotton_A_28176	Gorai.001G001800.1	0.16	0.03	tr|C9WF07|C9WF07_GOSHI Peroxidase OS=Gossypium hirsutum GN=POX7 PE=2 SV=1
Cotton_A_38399	Gorai.007G228300.1	36.03	6.77	tr|C6T3R2|C6T3R2_SOYBN Uncharacterized protein OS=Glycine max PE=2 SV=1
Cotton_A_31719	Gorai.012G072200.1	27.69	5.21	tr|B7P003|B7P003_GOSHI Protein phosphatase PP2C OS=Gossypium hirsutum GN=Vdrg2 PE=2 SV=1
Cotton_A_38217	Gorai.010G162800.6	4.57	0.86	tr|B9H2C6|B9H2C6_POPTR RECEPTOR-LIKE KINASE IN FLOWERS 1 family protein OS=Populus trichocarpa GN=POPTR_0004s06210g PE=4 SV=2
Cotton_A_36658	Gorai.008G123800.2	10.83	2.04	tr|B9T344|B9T344_RICCO Grave disease carrier protein, putative OS=Ricinus communis GN=RCOM_0149870 PE=3 SV=1
Cotton_A_38425	Gorai.007G102800.1	11.41	2.15	tr|B9I8P2|B9I8P2_POPTR Uncharacterized protein OS=Populus trichocarpa GN=POPTR_0014s08510g PE=4 SV=1
Cotton_A_29025	Gorai.003G125700.1	7.27	1.37	tr|B9S381|B9S381_RICCO Putative uncharacterized protein OS=Ricinus communis GN=RCOM_0731250 PE=4 SV=1
Cotton_A_02536	Gorai.013G247900.2	1.06	0.2	tr|B9HWQ4|B9HWQ4_POPTR Uncharacterized protein OS=Populus trichocarpa GN=POPTR_0010s14360g PE=4 SV=2
Cotton_A_21624	Gorai.006G152700.3	8	1.51	tr|D7TJB4|D7TJB4_VITVI Putative uncharacterized protein OS=Vitis vinifera GN=VIT_08s0007g02860 PE=4 SV=1
Cotton_A_10929	Gorai.005G100300.2	0.9	0.17	tr|B9R735|B9R735_RICCO RNA binding protein, putative OS=Ricinus communis GN=RCOM_1588230 PE=4 SV=1
Cotton_A_36858	Gorai.004G101300.1	3.81	0.72	tr|B9IM28|B9IM28_POPTR Pathogenesis-related family protein OS=Populus trichocarpa GN=POPTR_0018s10430g PE=4 SV=1
Cotton_A_14927	Gorai.012G129000.1	870.7	164.59	tr|Q9FE19|Q9FE19_GOSHI PR protein class 10 OS=Gossypium hirsutum PE=2 SV=1
Cotton_A_12603	Gorai.004G048600.1	10.15	1.92	tr|B9SJF9|B9SJF9_RICCO Mitochondrial carrier protein, putative OS=Ricinus communis GN=RCOM_0137000 PE=3 SV=1
Cotton_A_06802	Gorai.004G034400.1	2.22	0.42	tr|B9T0I5|B9T0I5_RICCO Putative uncharacterized protein OS=Ricinus communis GN=RCOM_0301510 PE=4 SV=1
Cotton_A_24576	Gorai.007G355300.1	27.42	5.19	tr|B9H950|B9H950_POPTR Glutaredoxin family protein OS=Populus trichocarpa GN=POPTR_0006s04010g PE=4 SV=2
Cotton_A_15777	Gorai.008G013900.1	4.86	0.92	tr|B9S3N7|B9S3N7_RICCO Glutamate receptor OS=Ricinus communis GN=RCOM_1386120 PE=3 SV=1
Cotton_A_01942	Gorai.007G043800.1	0.95	0.18	tr|B9RAA1|B9RAA1_RICCO Sugar transporter SWEET OS=Ricinus communis GN=RCOM_1504890 PE=3 SV=1
Cotton_A_12066	Gorai.006G170200.3	20.47	3.88	tr|B9SV47|B9SV47_RICCO Uracil phosphoribosyltransferase, putative OS=Ricinus communis GN=RCOM_1157550 PE=4 SV=1
Cotton_A_02614	Gorai.013G255900.1	25.79	4.89	tr|D7SKW2|D7SKW2_VITVI Putative uncharacterized protein OS=Vitis vinifera GN=VIT_06s0004g03100 PE=4 SV=1
Cotton_A_03858	Gorai.011G023500.1	30.69	5.82	tr|B9SFC3|B9SFC3_RICCO Structural molecule, putative OS=Ricinus communis GN=RCOM_1096250 PE=4 SV=1
Cotton_A_22063	Gorai.008G137900.2	4.74	0.9	tr|B9RNB2|B9RNB2_RICCO WRKY transcription factor, putative OS=Ricinus communis GN=RCOM_1346340 PE=4 SV=1
Cotton_A_37475	Gorai.004G127500.1	44.79	8.51	tr|C5Y567|C5Y567_SORBI Putative uncharacterized protein Sb05g003880 OS=Sorghum bicolor GN=Sb05g003880 PE=3 SV=1
Cotton_A_38599	Gorai.009G010300.1	38.84	7.38	tr|B9GWD5|B9GWD5_POPTR Uncharacterized protein OS=Populus trichocarpa GN=POPTR_0003s05990g PE=4 SV=1
Cotton_A_23657	Gorai.008G008500.1	12.62	2.4	tr|D7TP35|D7TP35_VITVI Putative uncharacterized protein OS=Vitis vinifera GN=VIT_07s0104g01380 PE=4 SV=1
Cotton_A_39435	Gorai.010G158600.1	27.02	5.14	tr|B9I1N3|B9I1N3_POPTR Uncharacterized protein OS=Populus trichocarpa GN=POPTR_0011s07560g PE=4 SV=2
Cotton_A_00813	Gorai.013G062200.1	74.75	14.22	tr|D7MQL4|D7MQL4_ARALL Putative uncharacterized protein OS=Arabidopsis lyrata subsp. lyrata GN=ARALYDRAFT_496610 PE=4 SV=1
Cotton_A_00844	Gorai.013G064500.2	0.63	0.12	tr|B9HPN3|B9HPN3_POPTR Calcium-dependent/calmodulin-independent protein kinase OS=Populus trichocarpa GN=POPTR_0009s16970g PE=4 SV=2
Cotton_A_33004	Gorai.009G241000.1	0.21	0.04	tr|E0CRF3|E0CRF3_VITVI Putative uncharacterized protein OS=Vitis vinifera GN=VIT_18s0001g04630 PE=4 SV=1
Cotton_A_33293	Gorai.005G165800.2	266.7	50.8	tr|D6BQN4|D6BQN4_JATCU Membrane protein OS=Jatropha curcas GN=JCGZ_17974 PE=2 SV=1
Cotton_A_20461	Gorai.010G070100.1	1.47	0.28	tr|B9ILL5|B9ILL5_POPTR Uncharacterized protein OS=Populus trichocarpa GN=POPTR_0018s05860g PE=4 SV=1
Cotton_A_16464	Gorai.006G245100.2	6.61	1.26	tr|B9HUP7|B9HUP7_POPTR Uncharacterized protein OS=Populus trichocarpa GN=POPTR_0010s08980g PE=4 SV=1
Cotton_A_23445	Gorai.012G061000.1	11.12	2.12	tr|B9RUA5|B9RUA5_RICCO Clasp, putative OS=Ricinus communis GN=RCOM_0851160 PE=4 SV=1
Cotton_A_12357	Gorai.009G156300.3	16.94	3.23	tr|B9S137|B9S137_RICCO DNA helicase OS=Ricinus communis GN=RCOM_0633290 PE=3 SV=1
Cotton_A_21960	Gorai.010G165400.1	9.91	1.89	tr|E0CRZ1|E0CRZ1_VITVI Putative uncharacterized protein OS=Vitis vinifera GN=VIT_19s0014g00120 PE=3 SV=1
Cotton_A_11161	Gorai.009G025200.2	4.98	0.95	tr|B9RKQ2|B9RKQ2_RICCO Site-1 protease, putative OS=Ricinus communis GN=RCOM_1052690 PE=4 SV=1
Cotton_A_01837	Gorai.006G129900.1	9.54	1.82	tr|B9IHQ0|B9IHQ0_POPTR CDPK-related kinase 1 family protein OS=Populus trichocarpa GN=POPTR_0016s03470g PE=4 SV=1
Cotton_A_14304	Gorai.007G351500.1	5.66	1.08	tr|A5AMU0|A5AMU0_VITVI Putative uncharacterized protein OS=Vitis vinifera GN=VITISV_007446 PE=4 SV=1
Cotton_A_22450	Gorai.005G050200.2	247.21	47.18	tr|D2D318|D2D318_GOSHI Malate dehydrogenase OS=Gossypium hirsutum PE=2 SV=1
Cotton_A_07640	Gorai.007G001500.6	1.1	0.21	tr|A5JUZ5|A5JUZ5_9ROSI Boron transporter OS=Citrus macrophylla PE=2 SV=1
Cotton_A_14046	Gorai.009G040600.1	11.52	2.2	tr|B9RQX0|B9RQX0_RICCO Putative uncharacterized protein OS=Ricinus communis GN=RCOM_0707330 PE=4 SV=1
Cotton_A_36167	Gorai.010G116000.2	4.29	0.82	tr|B9HAG1|B9HAG1_POPTR Uncharacterized protein OS=Populus trichocarpa GN=POPTR_0006s27240g PE=4 SV=2
Cotton_A_29054	Gorai.012G084000.1	0.68	0.13	tr|B9GF65|B9GF65_POPTR Glutaredoxin family protein OS=Populus trichocarpa GN=POPTR_0001s33340g PE=4 SV=1
Cotton_A_20467	Gorai.009G048500.1	1.83	0.35	tr|A5ATK8|A5ATK8_VITVI Putative uncharacterized protein OS=Vitis vinifera GN=VITISV_008201 PE=4 SV=1
Cotton_A_05337	Gorai.009G131200.1	3.92	0.75	tr|D7U123|D7U123_VITVI Putative uncharacterized protein OS=Vitis vinifera GN=VIT_09s0002g06800 PE=4 SV=1
Cotton_A_18444	Gorai.010G045900.1	1.67	0.32	tr|B9RJC8|B9RJC8_RICCO Putative uncharacterized protein OS=Ricinus communis GN=RCOM_1033190 PE=4 SV=1
Cotton_A_24034	Gorai.005G122800.5	3.34	0.64	tr|B9T651|B9T651_RICCO Putative uncharacterized protein OS=Ricinus communis GN=RCOM_0215600 PE=4 SV=1
Cotton_A_03898	Gorai.011G027600.1	4.12	0.79	tr|B9RZ89|B9RZ89_RICCO Putative uncharacterized protein OS=Ricinus communis GN=RCOM_0936350 PE=4 SV=1
Cotton_A_12589	Gorai.004G049800.1	0.73	0.14	tr|B9RN97|B9RN97_RICCO Gibberellin 2-oxidase, putative OS=Ricinus communis GN=RCOM_1345790 PE=3 SV=1
Cotton_A_26188	Gorai.010G203100.5	70.68	13.56	tr|C6TMH9|C6TMH9_SOYBN Putative uncharacterized protein OS=Glycine max PE=2 SV=1
Cotton_A_28583	Gorai.001G181800.2	8.6	1.65	tr|D9ZIN3|D9ZIN3_MALDO Auxin-responsive protein OS=Malus domestica GN=IAA6 PE=2 SV=1
Cotton_A_05625	Gorai.001G022000.1	2.76	0.53	tr|A9PAD0|A9PAD0_POPTR Uncharacterized protein OS=Populus trichocarpa GN=POPTR_0018s05260g PE=2 SV=1
Cotton_A_17416	Gorai.010G062600.1	26.29	5.05	tr|B9HAA2|B9HAA2_POPTR Uncharacterized protein OS=Populus trichocarpa GN=POPTR_0006s06650g PE=4 SV=2
Cotton_A_23248	Gorai.013G081000.1	1.77	0.34	tr|D7T979|D7T979_VITVI Putative uncharacterized protein OS=Vitis vinifera GN=VIT_01s0011g03220 PE=4 SV=1
Cotton_A_28190	Gorai.005G186000.1	14.94	2.87	tr|B9HLW7|B9HLW7_POPTR Uncharacterized protein OS=Populus trichocarpa GN=POPTR_0008s19830g PE=4 SV=2
Cotton_A_10188	Gorai.002G240000.2	212.75	40.89	tr|D6BQN0|D6BQN0_JATCU Ubiquinol-cytochrome C reductase OS=Jatropha curcas GN=JCGZ_04697 PE=2 SV=1
Cotton_A_10605	Gorai.006G255300.1	14.66	2.82	tr|D7TZ55|D7TZ55_VITVI Putative uncharacterized protein OS=Vitis vinifera GN=VIT_05s0077g00140 PE=4 SV=1
Cotton_A_00679	Gorai.005G249700.1	3.69	0.71	tr|B9HRD2|B9HRD2_POPTR Auxin-responsive family protein OS=Populus trichocarpa GN=POPTR_0009s12970g PE=4 SV=1
Cotton_A_41319	Gorai.011G130700.3	134.91	25.96	tr|B2Z6Q5|B2Z6Q5_POPTR Quinate O-hydroxycinnamoyltransferase/shikimate O-hydroxycinnamoyltransferase OS=Populus trichocarpa PE=2 SV=1
Cotton_A_20440	Gorai.010G068100.1	7.69	1.48	tr|D7TBU5|D7TBU5_VITVI Putative uncharacterized protein OS=Vitis vinifera GN=VIT_11s0016g04530 PE=4 SV=1
Cotton_A_16007	Gorai.012G028300.2	146.92	28.3	tr|A9PJN0|A9PJN0_9ROSI Putative uncharacterized protein OS=Populus trichocarpa x Populus deltoides PE=2 SV=1
Cotton_A_17130	Gorai.003G168700.1	35.53	6.85	tr|D7T282|D7T282_VITVI Putative uncharacterized protein OS=Vitis vinifera GN=VIT_16s0022g00860 PE=4 SV=1
Cotton_A_12145	Gorai.009G441900.1	2.85	0.55	tr|B9STZ1|B9STZ1_RICCO Ribonuclease III, putative OS=Ricinus communis GN=RCOM_0752600 PE=4 SV=1
Cotton_A_25831	Gorai.001G207200.3	57.15	11.03	tr|D7SMN4|D7SMN4_VITVI Putative uncharacterized protein OS=Vitis vinifera GN=VIT_14s0083g01010 PE=4 SV=1
Cotton_A_14671	Gorai.007G200600.1	4.4	0.85	tr|B9R7Z2|B9R7Z2_RICCO Ocs element-binding factor, putative OS=Ricinus communis GN=RCOM_1595650 PE=4 SV=1
Cotton_A_12964	Gorai.004G170100.2	9.88	1.91	tr|D7T397|D7T397_VITVI Putative uncharacterized protein OS=Vitis vinifera GN=VIT_13s0064g00010 PE=4 SV=1
Cotton_A_22674	Gorai.012G108300.1	5.79	1.12	tr|A5AHA1|A5AHA1_VITVI Putative uncharacterized protein OS=Vitis vinifera GN=VITISV_024375 PE=4 SV=1
Cotton_A_03511	Gorai.012G113000.1	1.24	0.24	tr|B9SZC5|B9SZC5_RICCO Lactosylceramide 4-alpha-galactosyltransferase, putative OS=Ricinus communis GN=RCOM_1150980 PE=4 SV=1
Cotton_A_28687	Gorai.002G131700.1	1.55	0.3	tr|B9GNX0|B9GNX0_POPTR Uncharacterized protein OS=Populus trichocarpa GN=POPTR_0002s12860g PE=4 SV=1
Cotton_A_14287	Gorai.007G349700.2	4.39	0.85	tr|A8TVR1|A8TVR1_MEDTR Beta-glucosidase OS=Medicago truncatula GN=MTR_3g033810 PE=2 SV=1
Cotton_A_25544	Gorai.009G398100.1	15.39	2.98	tr|B9SVZ0|B9SVZ0_RICCO Putative uncharacterized protein OS=Ricinus communis GN=RCOM_0225680 PE=4 SV=1
Cotton_A_32625	Gorai.007G237000.4	9.24	1.79	tr|B9H4T3|B9H4T3_POPTR TUBULIN-FOLDING COFACTOR C family protein OS=Populus trichocarpa GN=POPTR_0005s07620g PE=4 SV=2
Cotton_A_17058	Gorai.009G126400.1	21.15	4.1	tr|Q8H6S5|Q8H6S5_PONTR CTV.2 OS=Poncirus trifoliata GN=CTV.2 PE=4 SV=1
Cotton_A_21189	Gorai.004G165900.1	10.21	1.98	tr|B9RCZ6|B9RCZ6_RICCO Putative uncharacterized protein OS=Ricinus communis GN=RCOM_1608270 PE=4 SV=1
Cotton_A_04858	Gorai.005G060600.1	6.65	1.29	tr|B9RT57|B9RT57_RICCO Putative uncharacterized protein OS=Ricinus communis GN=RCOM_0681220 PE=4 SV=1
Cotton_A_30116	Gorai.008G162800.2	9.42	1.83	tr|B9RMQ2|B9RMQ2_RICCO Ubiquitin-protein ligase, putative OS=Ricinus communis GN=RCOM_1082560 PE=4 SV=1
Cotton_A_06763	Gorai.004G030300.1	99.04	19.25	tr|B9IM34|B9IM34_POPTR Uncharacterized protein OS=Populus trichocarpa GN=POPTR_0018s10510g PE=4 SV=1
Cotton_A_15219	Gorai.001G228000.1	52.36	10.18	tr|B9GNH1|B9GNH1_POPTR Uncharacterized protein OS=Populus trichocarpa GN=POPTR_0002s24010g PE=4 SV=1
Cotton_A_10535	Gorai.013G265500.1	0.36	0.07	tr|B9SYP8|B9SYP8_RICCO Putative uncharacterized protein OS=Ricinus communis GN=RCOM_0788280 PE=4 SV=1
Cotton_A_21620	Gorai.006G153100.1	23.14	4.5	tr|B9SWH7|B9SWH7_RICCO Putative uncharacterized protein OS=Ricinus communis GN=RCOM_0293460 PE=4 SV=1
Cotton_A_25218	Gorai.012G075600.1	2.93	0.57	tr|B9HT09|B9HT09_POPTR Myb family transcription factor family protein OS=Populus trichocarpa GN=POPTR_0010s20040g PE=4 SV=1
Cotton_A_31335	Gorai.001G109400.1	5.19	1.01	tr|B9SYE1|B9SYE1_RICCO DUF26 domain-containing protein 1, putative OS=Ricinus communis GN=RCOM_0059770 PE=4 SV=1
Cotton_A_22294	Gorai.009G372600.1	166.56	32.44	tr|B9SE47|B9SE47_RICCO Malate dehydrogenase OS=Ricinus communis GN=RCOM_1520380 PE=3 SV=1
Cotton_A_14434	Gorai.008G243300.1	0.77	0.15	tr|B9GKQ2|B9GKQ2_POPTR Glucose-methanol-choline oxidoreductase family protein OS=Populus trichocarpa GN=POPTR_0001s08620g PE=3 SV=1
Cotton_A_19335	Gorai.010G006100.2	56.92	11.09	tr|Q24JM2|Q24JM2_ARATH At1g19910 OS=Arabidopsis thaliana GN=At1g19910 PE=2 SV=1
Cotton_A_05086	Gorai.004G226000.2	8.16	1.59	tr|B9S516|B9S516_RICCO DNA binding protein, putative OS=Ricinus communis GN=RCOM_1719760 PE=4 SV=1
Cotton_A_23188	Gorai.008G252000.2	5.44	1.06	tr|B9RCN0|B9RCN0_RICCO Aldose 1-epimerase, putative OS=Ricinus communis GN=RCOM_1690740 PE=4 SV=1
Cotton_A_18696	Gorai.001G216200.3	15.29	2.98	tr|D7TEC3|D7TEC3_VITVI Putative uncharacterized protein OS=Vitis vinifera GN=VIT_12s0059g01150 PE=4 SV=1
Cotton_A_09559	Gorai.001G119600.1	2	0.39	tr|B9HQT4|B9HQT4_POPTR Phytosulfokines 6 family protein OS=Populus trichocarpa GN=POPTR_0009s15110g PE=4 SV=1
Cotton_A_21553	Gorai.005G235700.1	3.23	0.63	tr|D7MFR2|D7MFR2_ARALL Putative uncharacterized protein OS=Arabidopsis lyrata subsp. lyrata GN=ARALYDRAFT_912986 PE=4 SV=1
Cotton_A_26446	Gorai.007G125000.1	4.05	0.79	tr|D7SY67|D7SY67_VITVI Putative uncharacterized protein OS=Vitis vinifera GN=VIT_05s0077g01450 PE=4 SV=1
Cotton_A_32236	Gorai.010G213800.1	0.41	0.08	tr|D7LXG5|D7LXG5_ARALL Putative uncharacterized protein OS=Arabidopsis lyrata subsp. lyrata GN=ARALYDRAFT_908304 PE=4 SV=1
Cotton_A_19952	Gorai.002G161500.2	2.05	0.4	tr|B9S0E4|B9S0E4_RICCO Protein phosphatase 2a, regulatory subunit, putative OS=Ricinus communis GN=RCOM_1353690 PE=4 SV=1
Cotton_A_36585	Gorai.009G354500.1	963.27	188.01	tr|A1YN01|A1YN01_BRACM Photosystem II 10kDa polytpeptide OS=Brassica campestris PE=2 SV=1
Cotton_A_19416	Gorai.013G040600.1	15.2	2.97	tr|B9S772|B9S772_RICCO Putative uncharacterized protein OS=Ricinus communis GN=RCOM_0774170 PE=4 SV=1
Cotton_A_02064	Gorai.008G043700.1	0.87	0.17	tr|B9RZE3|B9RZE3_RICCO Protein binding protein, putative OS=Ricinus communis GN=RCOM_0938620 PE=4 SV=1
Cotton_A_11371	Gorai.008G063100.1	35.76	6.99	tr|B9S6P2|B9S6P2_RICCO Putative uncharacterized protein OS=Ricinus communis GN=RCOM_0870960 PE=4 SV=1
Cotton_A_21687	Gorai.009G430900.1	7.62	1.49	tr|B9SID8|B9SID8_RICCO Myosin vIII, putative OS=Ricinus communis GN=RCOM_1254430 PE=4 SV=1
Cotton_A_38980	Gorai.002G078000.1	0.92	0.18	tr|A5AUE6|A5AUE6_VITVI Putative uncharacterized protein OS=Vitis vinifera GN=VITISV_021034 PE=4 SV=1
Cotton_A_30179	Gorai.008G051100.1	2.35	0.46	tr|B9SQ86|B9SQ86_RICCO Glycosyltransferase OS=Ricinus communis GN=RCOM_1196310 PE=3 SV=1
Cotton_A_08369	Gorai.005G046600.1	8.68	1.7	tr|D7T787|D7T787_VITVI Putative uncharacterized protein OS=Vitis vinifera GN=VIT_05s0020g04700 PE=4 SV=1
Cotton_A_02241	Gorai.003G136300.1	5.31	1.04	tr|D7SKL0|D7SKL0_VITVI Putative uncharacterized protein OS=Vitis vinifera GN=VIT_06s0004g04150 PE=4 SV=1
Cotton_A_37042	Gorai.001G249100.2	3.47	0.68	tr|D7L899|D7L899_ARALL Lipin family protein OS=Arabidopsis lyrata subsp. lyrata GN=ARALYDRAFT_317759 PE=4 SV=1
Cotton_A_32170	Gorai.009G411900.1	37.14	7.28	tr|B9T117|B9T117_RICCO Glycosyltransferase OS=Ricinus communis GN=RCOM_0458380 PE=3 SV=1
Cotton_A_20212	Gorai.008G167500.1	0.51	0.1	tr|B9SP61|B9SP61_RICCO 21 kDa protein, putative OS=Ricinus communis GN=RCOM_0628770 PE=4 SV=1
Cotton_A_21736	Gorai.002G198700.1	115.9	22.74	tr|A5C7K8|A5C7K8_VITVI Putative uncharacterized protein OS=Vitis vinifera GN=VIT_03s0038g02500 PE=4 SV=1
Cotton_A_25400	Gorai.003G185500.3	7.23	1.42	tr|Q8W3L0|Q8W3L0_CITUN Glycerol-3-phosphate acyltransferase OS=Citrus unshiu GN=Cit-GPAT PE=2 SV=1
Cotton_A_11629	Gorai.003G160400.1	2.24	0.44	tr|B9RC66|B9RC66_RICCO Osmotin, putative OS=Ricinus communis GN=RCOM_1685850 PE=4 SV=1
Cotton_A_32107	Gorai.011G183300.1	23.67	4.65	tr|B9RSW7|B9RSW7_RICCO Putative uncharacterized protein OS=Ricinus communis GN=RCOM_0679100 PE=4 SV=1
Cotton_A_05246	Gorai.010G234200.2	3.51	0.69	tr|B9RMK0|B9RMK0_RICCO Putative uncharacterized protein OS=Ricinus communis GN=RCOM_1081320 PE=4 SV=1
Cotton_A_08623	Gorai.009G209500.1	7.68	1.51	tr|B9MVK7|B9MVK7_POPTR Uroporphyrinogen-3 synthase family protein OS=Populus trichocarpa GN=POPTR_0014s03400g PE=4 SV=1
Cotton_A_11471	Gorai.009G015500.1	205	40.35	tr|A9PFC8|A9PFC8_POPTR Uncharacterized protein OS=Populus trichocarpa GN=POPTR_0006s06430g PE=2 SV=1
Cotton_A_21551	Gorai.005G235900.1	4.06	0.8	tr|B9RYC1|B9RYC1_RICCO Cysteine protease, putative OS=Ricinus communis GN=RCOM_0812150 PE=3 SV=1
Cotton_A_34430	Gorai.009G233700.1	59.46	11.72	tr|D7TR92|D7TR92_VITVI Putative uncharacterized protein OS=Vitis vinifera GN=VIT_07s0185g00140 PE=4 SV=1
Cotton_A_04798	Gorai.002G089500.1	1.42	0.28	tr|B9T2V0|B9T2V0_RICCO Putative uncharacterized protein OS=Ricinus communis GN=RCOM_0082570 PE=4 SV=1
Cotton_A_08533	Gorai.011G058000.3	39.54	7.8	tr|B9S5S8|B9S5S8_RICCO Putative uncharacterized protein OS=Ricinus communis GN=RCOM_0653560 PE=4 SV=1
Cotton_A_20048	Gorai.004G252600.1	25.23	4.98	tr|A9P872|A9P872_POPTR Uncharacterized protein OS=Populus trichocarpa GN=POPTR_0013s06280g PE=2 SV=1
Cotton_A_13266	Gorai.001G134100.1	1.57	0.31	tr|B9SY29|B9SY29_RICCO Transcription factor, putative OS=Ricinus communis GN=RCOM_0067120 PE=4 SV=1
Cotton_A_25192	Gorai.002G056500.1	81.45	16.09	tr|A9PIK3|A9PIK3_POPTR Histone H2A OS=Populus trichocarpa GN=POPTR_0006s26540g PE=2 SV=1
Cotton_A_00952	Gorai.013G021000.1	4.1	0.81	tr|D7MPE2|D7MPE2_ARALL UDP-glucoronosyl/UDP-glucosyl transferase family protein OS=Arabidopsis lyrata subsp. lyrata GN=ARALYDRAFT_357219 PE=4 SV=1
Cotton_A_31831	Gorai.001G176000.3	18.35	3.63	tr|B9RD47|B9RD47_RICCO LIGULELESS1 protein, putative OS=Ricinus communis GN=RCOM_1609500 PE=4 SV=1
Cotton_A_37347	Gorai.009G392600.2	17.18	3.4	tr|A5B299|A5B299_VITVI Putative uncharacterized protein OS=Vitis vinifera GN=VITISV_013679 PE=4 SV=1
Cotton_A_01701	Gorai.001G177000.1	8.59	1.7	tr|C6TC79|C6TC79_SOYBN Uncharacterized protein OS=Glycine max PE=2 SV=1
Cotton_A_38451	Gorai.011G044800.1	1.06	0.21	tr|B9GGW6|B9GGW6_POPTR VQ motif-containing family protein OS=Populus trichocarpa GN=POPTR_0001s38750g PE=4 SV=1
Cotton_A_22882	Gorai.002G225600.1	3.28	0.65	tr|B9II04|B9II04_POPTR Uncharacterized protein OS=Populus trichocarpa GN=POPTR_0016s04820g PE=4 SV=2
Cotton_A_02476	Gorai.006G180000.2	33.47	6.64	tr|D9IWP3|D9IWP3_GOSHI Fructokinase-like protein 1 OS=Gossypium hirsutum PE=2 SV=1
Cotton_A_22449	Gorai.011G174300.1	10.83	2.15	tr|B9I2T5|B9I2T5_POPTR Splicing factor-related family protein OS=Populus trichocarpa GN=POPTR_0012s12440g PE=4 SV=1
Cotton_A_04531	Gorai.009G262000.1	732.11	145.4	tr|B9S1T5|B9S1T5_RICCO Chlorophyll A/B binding protein, putative OS=Ricinus communis GN=RCOM_0868050 PE=4 SV=1
Cotton_A_38059	Gorai.006G045400.1	1.56	0.31	tr|B9ID24|B9ID24_POPTR Peptidoglycan-binding LysM domain-containing family protein (Fragment) OS=Populus trichocarpa GN=POPTR_0015s13730g PE=4 SV=2
Cotton_A_01943	Gorai.007G043900.1	1.91	0.38	tr|D7U600|D7U600_VITVI Putative uncharacterized protein OS=Vitis vinifera GN=VIT_01s0146g00280 PE=4 SV=1
Cotton_A_07219	Gorai.001G028900.1	3.87	0.77	tr|B9RS61|B9RS61_RICCO Flavin-containing monooxygenase OS=Ricinus communis GN=RCOM_0803140 PE=3 SV=1
Cotton_A_14771	Gorai.008G068100.1	8.04	1.6	tr|B9S6I2|B9S6I2_RICCO Chitin-inducible gibberellin-responsive protein, putative OS=Ricinus communis GN=RCOM_0536880 PE=4 SV=1
Cotton_A_39599	Gorai.013G089500.1	2.06	0.41	tr|B9HXN7|B9HXN7_POPTR Uncharacterized protein OS=Populus trichocarpa GN=POPTR_0010s17080g PE=4 SV=2
Cotton_A_13627	Gorai.008G213400.1	11.75	2.34	tr|Q84L12|Q84L12_GOSBA Peptide methionine sulfoxide reductase OS=Gossypium barbadense GN=PMSR PE=2 SV=1
Cotton_A_17762	Gorai.008G272100.1	10.19	2.03	tr|A2TJX5|A2TJX5_GOSHI Acidic chitinase OS=Gossypium hirsutum GN=achi PE=2 SV=1
Cotton_A_29125	Gorai.007G363300.1	11.49	2.29	tr|B9H9M1|B9H9M1_POPTR Uncharacterized protein OS=Populus trichocarpa GN=POPTR_0006s21580g PE=4 SV=2
Cotton_A_19688	Gorai.005G265900.1	22.51	4.49	tr|B9SKB2|B9SKB2_RICCO Putative uncharacterized protein OS=Ricinus communis GN=RCOM_0757660 PE=3 SV=1
Cotton_A_07730	Gorai.007G090600.1	115.39	23.05	tr|Q2V995|Q2V995_SOLTU Cytoplasmic ribosomal protein S13-like OS=Solanum tuberosum GN=PGSC0003DMG400027383 PE=2 SV=1
Cotton_A_31046	Gorai.001G250200.1	18.06	3.61	tr|B9T439|B9T439_RICCO Putative uncharacterized protein OS=Ricinus communis GN=RCOM_0294980 PE=4 SV=1
Cotton_A_32438	Gorai.008G038200.1	0.2	0.04	tr|B9HR13|B9HR13_POPTR Uncharacterized protein OS=Populus trichocarpa GN=POPTR_0009s14170g PE=4 SV=2
Cotton_A_33768	Gorai.012G112300.1	1.25	0.25	tr|A5C5R3|A5C5R3_VITVI Putative uncharacterized protein OS=Vitis vinifera GN=VIT_08s0007g01950 PE=4 SV=1
Cotton_A_39598	Gorai.009G314000.1	0.1	0.02	tr|A5C1G0|A5C1G0_VITVI Putative uncharacterized protein OS=Vitis vinifera GN=VITISV_030954 PE=4 SV=1
Cotton_A_23446	Gorai.012G060800.1	0.25	0.05	tr|D7M6N7|D7M6N7_ARALL Cyclic nucleotide-gated ion channel 18 OS=Arabidopsis lyrata subsp. lyrata GN=ATCNGC18 PE=4 SV=1
Cotton_A_29202	Gorai.001G254300.1	0.2	0.04	tr|B9H8N9|B9H8N9_POPTR Uncharacterized protein OS=Populus trichocarpa GN=POPTR_0005s24750g PE=4 SV=1
Cotton_A_18213	Gorai.005G147000.1	0.9	0.18	tr|B9REB4|B9REB4_RICCO Putative uncharacterized protein OS=Ricinus communis GN=RCOM_1619950 PE=4 SV=1
Cotton_A_34107	Gorai.013G129400.1	0.15	0.03	tr|B9RFJ2|B9RFJ2_RICCO Homeobox protein knotted-1, putative OS=Ricinus communis GN=RCOM_1435170 PE=4 SV=1
Cotton_A_40823	Gorai.012G084600.2	3.65	0.73	tr|B9RH46|B9RH46_RICCO Transcription factor, putative OS=Ricinus communis GN=RCOM_1447120 PE=4 SV=1
Cotton_A_05183	Gorai.012G035600.1	2.65	0.53	tr|B9SKX3|B9SKX3_RICCO Spotted leaf protein, putative OS=Ricinus communis GN=RCOM_1463270 PE=4 SV=1
Cotton_A_01462	Gorai.008G292500.1	0.15	0.03	tr|B9I4U5|B9I4U5_POPTR Hydrolase family protein OS=Populus trichocarpa GN=POPTR_0012s03860g PE=4 SV=2
Cotton_A_01503	Gorai.003G003700.1	0.75	0.15	tr|B9H688|B9H688_POPTR Uncharacterized protein (Fragment) OS=Populus trichocarpa GN=POPTR_0005s10590g PE=4 SV=2
Cotton_A_04895	Gorai.010G246600.1	0.25	0.05	tr|B9HHE0|B9HHE0_POPTR Uncharacterized protein OS=Populus trichocarpa GN=POPTR_0007s02420g PE=4 SV=1
Cotton_A_14874	Gorai.010G022700.1	0.2	0.04	tr|Q52QX8|Q52QX8_MANES Cysteine protease CP1 OS=Manihot esculenta PE=2 SV=1
Cotton_A_17530	Gorai.011G038900.1	0.15	0.03	tr|B2ZAT8|B2ZAT8_9ROSI Predicted protein OS=Gossypioides kirkii PE=4 SV=1
Cotton_A_20721	Gorai.008G142200.1	2.05	0.41	tr|B9HX95|B9HX95_POPTR Uncharacterized protein OS=Populus trichocarpa GN=POPTR_0010s00360g PE=4 SV=2
Cotton_A_23336	Gorai.003G040100.1	0.2	0.04	tr|A9PFY6|A9PFY6_POPTR Glycosyltransferase OS=Populus trichocarpa PE=2 SV=1
Cotton_A_24509	Gorai.011G215200.1	0.15	0.03	tr|B9RGA9|B9RGA9_RICCO Peptide transporter, putative OS=Ricinus communis GN=RCOM_1452620 PE=3 SV=1
Cotton_A_07313	Gorai.006G216400.1	5.6	1.12	tr|B9N2N5|B9N2N5_POPTR Uncharacterized protein OS=Populus trichocarpa GN=POPTR_0003s09000g PE=4 SV=1
Cotton_A_27271	Gorai.010G208100.1	0.35	0.07	tr|B9II94|B9II94_POPTR DC1 domain-containing family protein OS=Populus trichocarpa GN=POPTR_0016s05820g PE=4 SV=2
Cotton_A_22959	Gorai.010G201500.3	0.7	0.14	tr|B9HTH9|B9HTH9_POPTR Uncharacterized protein OS=Populus trichocarpa GN=POPTR_0010s21040g PE=4 SV=2
Cotton_A_28291	Gorai.010G227800.1	0.35	0.07	tr|C6TBC6|C6TBC6_SOYBN Auxin-induced protein (Fragment) OS=Glycine max PE=2 SV=1
Cotton_A_21975	Gorai.013G116500.2	20.81	4.17	tr|A9PB57|A9PB57_POPTR Tubulin folding cofactor B family protein OS=Populus trichocarpa GN=POPTR_0006s03980g PE=2 SV=1
Cotton_A_18680	Gorai.012G169700.4	39.44	7.91	tr|B9SE83|B9SE83_RICCO 60S ribosomal protein L3, putative OS=Ricinus communis GN=RCOM_0959710 PE=3 SV=1
Cotton_A_22422	Gorai.007G246400.1	6.18	1.24	tr|B9HG27|B9HG27_POPTR Uncharacterized protein OS=Populus trichocarpa GN=POPTR_0007s06670g PE=3 SV=1
Cotton_A_14625	Gorai.008G145000.1	200.2	40.17	tr|A9PD55|A9PD55_POPTR 60S ribosomal protein L22-1 OS=Populus trichocarpa GN=POPTR_0013s01680g PE=2 SV=1
Cotton_A_00325	Gorai.002G262700.2	51.57	10.35	tr|A0EVX1|A0EVX1_9FABA EBP1 OS=Ammopiptanthus mongolicus PE=2 SV=1
Cotton_A_34200	Gorai.012G080400.1	9.56	1.92	tr|B9GM36|B9GM36_POPTR Uncharacterized protein OS=Populus trichocarpa GN=POPTR_0001s06140g PE=4 SV=1
Cotton_A_29404	Gorai.012G142600.1	2.34	0.47	tr|D2D302|D2D302_GOSHI 2-nitropropane dioxygenase OS=Gossypium hirsutum PE=2 SV=1
Cotton_A_18393	Gorai.004G197700.1	9.11	1.83	tr|B9SXD1|B9SXD1_RICCO Electron transporter, putative OS=Ricinus communis GN=RCOM_1387790 PE=4 SV=1
Cotton_A_37586	Gorai.012G126400.2	13.54	2.72	tr|B9GYV1|B9GYV1_POPTR MutT/nudix family protein OS=Populus trichocarpa GN=POPTR_0003s15950g PE=3 SV=1
Cotton_A_33568	Gorai.012G087700.1	1.84	0.37	tr|B9RBK6|B9RBK6_RICCO ATP binding protein, putative OS=Ricinus communis GN=RCOM_1677900 PE=4 SV=1
Cotton_A_39357	Gorai.005G133100.1	3.33	0.67	tr|B9SS39|B9SS39_RICCO Ubiquitin ligase protein cop1, putative OS=Ricinus communis GN=RCOM_0395760 PE=4 SV=1
Cotton_A_13576	Gorai.008G218200.1	9.67	1.95	tr|D7TFE7|D7TFE7_VITVI Putative uncharacterized protein OS=Vitis vinifera GN=VIT_02s0087g00390 PE=4 SV=1
Cotton_A_13782	Gorai.010G191500.1	14.97	3.02	tr|B9RGG7|B9RGG7_RICCO Glycerol-3-phosphate dehydrogenase [NAD(+)] OS=Ricinus communis GN=RCOM_1454000 PE=3 SV=1
Cotton_A_00536	Gorai.002G241000.1	25.87	5.22	tr|B9SRU3|B9SRU3_RICCO Carboxylic ester hydrolase, putative OS=Ricinus communis GN=RCOM_0515640 PE=4 SV=1
Cotton_A_09690	Gorai.004G275800.9	10.7	2.16	tr|B9RAH0|B9RAH0_RICCO DNA binding protein, putative OS=Ricinus communis GN=RCOM_1506500 PE=4 SV=1
Cotton_A_07033	Gorai.009G105100.4	11.14	2.25	tr|D7M072|D7M072_ARALL Putative uncharacterized protein OS=Arabidopsis lyrata subsp. lyrata GN=ARALYDRAFT_489018 PE=4 SV=1
Cotton_A_25376	Gorai.003G187400.1	10.98	2.22	tr|D7MGS8|D7MGS8_ARALL Putative uncharacterized protein OS=Arabidopsis lyrata subsp. lyrata GN=ARALYDRAFT_492923 PE=4 SV=1
Cotton_A_00541	Gorai.005G264100.1	149.92	30.32	tr|A5AN62|A5AN62_VITVI Putative uncharacterized protein OS=Vitis vinifera GN=VITISV_027615 PE=3 SV=1
Cotton_A_26142	Gorai.009G151000.1	1.78	0.36	tr|B9RZR4|B9RZR4_RICCO Zinc finger protein, putative OS=Ricinus communis GN=RCOM_1000620 PE=4 SV=1
Cotton_A_14135	Gorai.012G175300.3	3.56	0.72	tr|B9RMG0|B9RMG0_RICCO GTP binding protein, putative OS=Ricinus communis GN=RCOM_1080720 PE=3 SV=1
Cotton_A_24314	Gorai.010G070700.1	11.37	2.3	tr|D7L8T2|D7L8T2_ARALL Putative uncharacterized protein OS=Arabidopsis lyrata subsp. lyrata GN=ARALYDRAFT_480607 PE=4 SV=1
Cotton_A_16607	Gorai.006G212800.3	15.47	3.13	tr|D9J067|D9J067_GOSHI KASIII OS=Gossypium hirsutum PE=2 SV=1
Cotton_A_09540	Gorai.009G089000.1	5.14	1.04	tr|B9SCM8|B9SCM8_RICCO Putative uncharacterized protein OS=Ricinus communis GN=RCOM_0476140 PE=4 SV=1
Cotton_A_29586	Gorai.006G072600.1	131.56	26.62	tr|D7SZI9|D7SZI9_VITVI Putative uncharacterized protein OS=Vitis vinifera GN=VIT_05s0049g01310 PE=4 SV=1
Cotton_A_33901	Gorai.005G171500.1	19.47	3.94	tr|B9RMM5|B9RMM5_RICCO Putative uncharacterized protein OS=Ricinus communis GN=RCOM_1081870 PE=3 SV=1
Cotton_A_14585	Gorai.008G148600.1	2.47	0.5	tr|D7T9H0|D7T9H0_VITVI Putative uncharacterized protein OS=Vitis vinifera GN=VIT_01s0011g02130 PE=4 SV=1
Cotton_A_24643	Gorai.013G154100.1	567.32	114.87	tr|Q71CZ4|Q71CZ4_OROCE Histone H3 OS=Orobanche cernua var. cumana PE=2 SV=1
Cotton_A_26440	Gorai.007G125700.1	0.79	0.16	tr|B9SAX3|B9SAX3_RICCO Protein COBRA, putative OS=Ricinus communis GN=RCOM_1180160 PE=4 SV=1
Cotton_A_12441	Gorai.006G237500.1	5.53	1.12	tr|A9PA63|A9PA63_POPTR Uncharacterized protein OS=Populus trichocarpa GN=POPTR_0008s15040g PE=2 SV=1
Cotton_A_20624	Gorai.007G076600.2	9.47	1.92	tr|B9HQU4|B9HQU4_POPTR Uncharacterized protein OS=Populus trichocarpa GN=POPTR_0009s15000g PE=4 SV=1
Cotton_A_09514	Gorai.007G065400.1	5.03	1.02	tr|B9HPR6|B9HPR6_POPTR F-box family protein OS=Populus trichocarpa GN=POPTR_0009s02891g PE=4 SV=1
Cotton_A_31451	Gorai.006G055600.2	4.19	0.85	tr|B9H007|B9H007_POPTR Uncharacterized protein OS=Populus trichocarpa GN=POPTR_0003s17390g PE=4 SV=2
Cotton_A_26834	Gorai.013G060400.1	0.69	0.14	tr|B6EWX9|B6EWX9_LYCBA Glycosyltransferase OS=Lycium barbarum GN=UGT85A18 PE=2 SV=1
Cotton_A_28329	Gorai.001G179400.1	15.77	3.2	tr|D7U324|D7U324_VITVI Putative uncharacterized protein OS=Vitis vinifera GN=VIT_07s0005g03720 PE=4 SV=1
Cotton_A_29426	Gorai.002G053600.1	4.09	0.83	tr|B9I1S6|B9I1S6_POPTR Uncharacterized protein OS=Populus trichocarpa GN=POPTR_0011s11000g PE=4 SV=1
Cotton_A_22406	Gorai.007G291200.1	58.91	11.96	tr|C6SV65|C6SV65_SOYBN Histone H2A OS=Glycine max PE=2 SV=1
Cotton_A_25238	Gorai.012G073700.1	24.08	4.89	tr|B9HT34|B9HT34_POPTR Uncharacterized protein OS=Populus trichocarpa GN=POPTR_0010s20310g PE=4 SV=1
Cotton_A_15345	Gorai.002G229200.4	20.87	4.24	tr|D2I9L5|D2I9L5_GOSAR Zinc finger protein OS=Gossypium arboreum PE=2 SV=1
Cotton_A_15705	Gorai.013G011800.1	13.82	2.81	tr|B9S5A8|B9S5A8_RICCO Putative uncharacterized protein OS=Ricinus communis GN=RCOM_0888480 PE=4 SV=1
Cotton_A_11339	Gorai.009G168600.2	71.87	14.62	tr|B9RBC3|B9RBC3_RICCO 30S ribosomal protein S5, putative OS=Ricinus communis GN=RCOM_1674110 PE=3 SV=1
Cotton_A_35520	Gorai.009G191100.1	90.02	18.32	tr|B9R8F6|B9R8F6_RICCO Putative uncharacterized protein OS=Ricinus communis GN=RCOM_1599540 PE=4 SV=1
Cotton_A_17839	Gorai.009G353100.1	2.26	0.46	tr|D7KLA4|D7KLA4_ARALL Putative uncharacterized protein OS=Arabidopsis lyrata subsp. lyrata GN=ARALYDRAFT_892419 PE=4 SV=1
Cotton_A_32296	Gorai.001G152500.1	8.35	1.7	tr|B9I917|B9I917_POPTR AAA-type ATPase family protein OS=Populus trichocarpa GN=POPTR_0014s09780g PE=4 SV=1
Cotton_A_29603	Gorai.013G046000.2	147.45	30.03	tr|B9RYE9|B9RYE9_RICCO Polyadenylate-binding protein OS=Ricinus communis GN=RCOM_0812530 PE=3 SV=1
Cotton_A_06236	Gorai.008G173000.1	647.6	131.98	tr|B9SDV6|B9SDV6_RICCO Putative uncharacterized protein OS=Ricinus communis GN=RCOM_0486820 PE=4 SV=1
Cotton_A_11546	Gorai.001G264800.1	204.08	41.61	tr|B9SWH2|B9SWH2_RICCO 40S ribosomal protein S17, putative OS=Ricinus communis GN=RCOM_0293410 PE=3 SV=1
Cotton_A_41095	Gorai.003G040900.1	38.83	7.92	tr|D7M2W2|D7M2W2_ARALL Putative uncharacterized protein OS=Arabidopsis lyrata subsp. lyrata GN=ARALYDRAFT_325580 PE=3 SV=1
Cotton_A_21242	Gorai.011G205600.1	9.95	2.03	tr|B9S008|B9S008_RICCO Guanosine-3',5'-bis(Diphosphate) 3'-pyrophosphohydrolase, putative OS=Ricinus communis GN=RCOM_1003770 PE=4 SV=1
Cotton_A_15810	Gorai.008G016600.1	4.95	1.01	tr|B9S9D3|B9S9D3_RICCO Ring finger protein, putative OS=Ricinus communis GN=RCOM_0884200 PE=4 SV=1
Cotton_A_25333	Gorai.002G045200.1	0.49	0.1	tr|Q6Q4B7|Q6Q4B7_GOSBA Dirigent-like protein OS=Gossypium barbadense GN=Gbd1 PE=2 SV=2
Cotton_A_16442	Gorai.009G193000.2	11.51	2.35	tr|E6NTZ4|E6NTZ4_JATCU JHL20J20.11 protein OS=Jatropha curcas GN=JHL20J20.11 PE=3 SV=1
Cotton_A_09629	Gorai.006G265800.1	7.64	1.56	tr|B9HIK1|B9HIK1_POPTR GmMYB12 family protein OS=Populus trichocarpa GN=POPTR_0008s10080g PE=4 SV=1
Cotton_A_20452	Gorai.010G069100.2	7.98	1.63	tr|D7TBR5|D7TBR5_VITVI Putative uncharacterized protein OS=Vitis vinifera GN=VIT_11s0016g04210 PE=4 SV=1
Cotton_A_29610	Gorai.013G045400.1	310.73	63.48	tr|A9P9A0|A9P9A0_POPTR 40S ribosomal protein S16 OS=Populus trichocarpa GN=POPTR_0008s14940g PE=2 SV=1
Cotton_A_13284	Gorai.001G132900.1	4.11	0.84	tr|B9HNJ9|B9HNJ9_POPTR Uncharacterized protein OS=Populus trichocarpa GN=POPTR_0009s07090g PE=4 SV=2
Cotton_A_16666	Gorai.009G276600.1	37.59	7.69	tr|A5YIM0|A5YIM0_GOSHI F-box protein OS=Gossypium hirsutum GN=FB2 PE=2 SV=1
Cotton_A_40608	Gorai.011G214600.1	73.32	15	tr|D9DBX5|D9DBX5_GOSHI Aquaporin SIP1;7 (Fragment) OS=Gossypium hirsutum GN=GhSIP1;7 PE=2 SV=1
Cotton_A_04201	Gorai.003G147500.1	5.91	1.21	tr|B9HNC4|B9HNC4_POPTR Uncharacterized protein OS=Populus trichocarpa GN=POPTR_0009s07860g PE=4 SV=2
Cotton_A_09820	Gorai.006G036900.2	5.86	1.2	tr|D7SPX8|D7SPX8_VITVI Putative uncharacterized protein OS=Vitis vinifera GN=VIT_14s0219g00170 PE=4 SV=1
Cotton_A_13190	Gorai.008G260600.1	0.83	0.17	tr|B9GJ54|B9GJ54_POPTR Eugenol O-methyltransferase family protein OS=Populus trichocarpa GN=POPTR_0001s45530g PE=4 SV=1
Cotton_A_17796	Gorai.002G030200.3	27.87	5.71	tr|D7SYK8|D7SYK8_VITVI Putative uncharacterized protein OS=Vitis vinifera GN=VIT_05s0077g00950 PE=4 SV=1
Cotton_A_31844	Gorai.013G125100.1	12.58	2.58	tr|B9RF93|B9RF93_RICCO Acyl-CoA binding protein, putative OS=Ricinus communis GN=RCOM_1432720 PE=4 SV=1
Cotton_A_17789	Gorai.002G031100.1	5.02	1.03	tr|C6T5K9|C6T5K9_SOYBN Uncharacterized protein OS=Glycine max PE=2 SV=1
Cotton_A_07134	Gorai.008G235200.4	5.7	1.17	tr|C6SZT7|C6SZT7_SOYBN Putative uncharacterized protein OS=Glycine max PE=2 SV=1
Cotton_A_16226	Gorai.003G118500.4	8.95	1.84	tr|D7SGZ8|D7SGZ8_VITVI Putative uncharacterized protein OS=Vitis vinifera GN=VIT_17s0000g01270 PE=4 SV=1
Cotton_A_01075	Gorai.009G072200.1	1.07	0.22	tr|B9RI95|B9RI95_RICCO Serine/threonine protein kinase, putative OS=Ricinus communis GN=RCOM_1577300 PE=4 SV=1
Cotton_A_11107	Gorai.009G019900.2	14.93	3.07	tr|B9SEM7|B9SEM7_RICCO Putative uncharacterized protein OS=Ricinus communis GN=RCOM_0220630 PE=4 SV=1
Cotton_A_27091	Gorai.005G032300.1	12.74	2.62	tr|A9P883|A9P883_POPTR ER lumen protein-retaining receptor OS=Populus trichocarpa GN=POPTR_0001s32300g PE=2 SV=1
Cotton_A_32943	Gorai.003G121400.1	3.84	0.79	tr|B9I1X1|B9I1X1_POPTR Uncharacterized protein OS=Populus trichocarpa GN=POPTR_0012s02370g PE=4 SV=1
Cotton_A_01861	Gorai.006G131600.1	11.76	2.42	tr|D7SRA9|D7SRA9_VITVI Putative uncharacterized protein OS=Vitis vinifera GN=VIT_18s0072g00830 PE=4 SV=1
Cotton_A_04083	Gorai.009G296300.1	14.91	3.07	tr|B9RGC7|B9RGC7_RICCO Putative uncharacterized protein OS=Ricinus communis GN=RCOM_1453000 PE=4 SV=1
Cotton_A_02962	Gorai.007G152900.3	1.99	0.41	tr|B9S548|B9S548_RICCO Putative uncharacterized protein OS=Ricinus communis GN=RCOM_1721290 PE=4 SV=1
Cotton_A_14858	Gorai.010G024200.1	1.65	0.34	tr|B9MVY8|B9MVY8_POPTR Uncharacterized protein OS=Populus trichocarpa GN=POPTR_0014s02030g PE=4 SV=1
Cotton_A_32663	Gorai.001G193000.5	4.9	1.01	tr|B9T6J6|B9T6J6_RICCO Putative uncharacterized protein OS=Ricinus communis GN=RCOM_1120160 PE=4 SV=1
Cotton_A_10522	Gorai.013G266700.1	63.59	13.12	tr|C6TMB5|C6TMB5_SOYBN Uncharacterized protein OS=Glycine max PE=2 SV=1
Cotton_A_06258	Gorai.002G067800.2	10.37	2.14	tr|E0CSG6|E0CSG6_VITVI Putative uncharacterized protein OS=Vitis vinifera GN=VIT_19s0014g02260 PE=4 SV=1
Cotton_A_00568	Gorai.005G261100.1	54.53	11.26	tr|A9P7U2|A9P7U2_POPTR Uncharacterized protein OS=Populus trichocarpa GN=POPTR_0006s00550g PE=2 SV=1
Cotton_A_28865	Gorai.001G261800.1	0.92	0.19	tr|A5B1Z2|A5B1Z2_VITVI Glycosyltransferase OS=Vitis vinifera GN=VITISV_001706 PE=3 SV=1
Cotton_A_17830	Gorai.002G026300.1	9.05	1.87	tr|B9HST0|B9HST0_POPTR Uncharacterized protein OS=Populus trichocarpa GN=POPTR_0010s07740g PE=4 SV=1
Cotton_A_07657	Gorai.007G084400.1	0.29	0.06	tr|B9SKG7|B9SKG7_RICCO Ring finger protein, putative OS=Ricinus communis GN=RCOM_0658770 PE=4 SV=1
Cotton_A_14934	Gorai.012G129800.2	4.54	0.94	tr|B9H0N6|B9H0N6_POPTR PfkB-type carbohydrate kinase family protein OS=Populus trichocarpa GN=POPTR_0004s15940g PE=4 SV=2
Cotton_A_21462	Gorai.007G098800.1	3.09	0.64	tr|B9RDQ9|B9RDQ9_RICCO Putative uncharacterized protein OS=Ricinus communis GN=RCOM_1615110 PE=4 SV=1
Cotton_A_12398	Gorai.009G160700.2	36.35	7.53	tr|Q6DXU0|Q6DXU0_GOSHI Putative GTP-binding protein OS=Gossypium hirsutum PE=3 SV=1
Cotton_A_37271	Gorai.002G170600.1	14.96	3.1	tr|B9S7D3|B9S7D3_RICCO Aldo-keto reductase, putative OS=Ricinus communis GN=RCOM_0777680 PE=4 SV=1
Cotton_A_28578	Gorai.001G181400.1	12.4	2.57	tr|D7U365|D7U365_VITVI Putative uncharacterized protein OS=Vitis vinifera GN=VIT_07s0005g04270 PE=4 SV=1
Cotton_A_05963	Gorai.001G242300.1	0.82	0.17	tr|B9S4R4|B9S4R4_RICCO Putative uncharacterized protein OS=Ricinus communis GN=RCOM_0991540 PE=4 SV=1
Cotton_A_35664	Gorai.003G035600.1	10.02	2.08	tr|B9SSC8|B9SSC8_RICCO Protein binding protein, putative OS=Ricinus communis GN=RCOM_0187750 PE=4 SV=1
Cotton_A_10579	Gorai.006G257800.2	35.86	7.45	tr|A5B390|A5B390_VITVI Putative uncharacterized protein OS=Vitis vinifera GN=VITISV_037818 PE=4 SV=1
Cotton_A_00355	Gorai.002G259600.1	106.97	22.23	tr|C6T0U7|C6T0U7_SOYBN Putative uncharacterized protein OS=Glycine max PE=2 SV=1
Cotton_A_27156	Gorai.008G001000.3	4.23	0.88	tr|B9SLD3|B9SLD3_RICCO Putative uncharacterized protein OS=Ricinus communis GN=RCOM_0685200 PE=4 SV=1
Cotton_A_36779	Gorai.009G406000.2	6.2	1.29	tr|B9SZY5|B9SZY5_RICCO Putative uncharacterized protein OS=Ricinus communis GN=RCOM_0451740 PE=4 SV=1
Cotton_A_19803	Gorai.006G228300.1	22.19	4.62	tr|B9HH58|B9HH58_POPTR Tetrapyrrole-binding family protein OS=Populus trichocarpa GN=POPTR_0007s02000g PE=4 SV=1
Cotton_A_30382	Gorai.002G189100.1	157.54	32.81	tr|D6BRE2|D6BRE2_JATCU Uncharacterized protein OS=Jatropha curcas GN=JCGZ_17870 PE=2 SV=1
Cotton_A_11064	Gorai.009G080600.2	2.16	0.45	tr|B9RQ29|B9RQ29_RICCO Small heat-shock protein, putative OS=Ricinus communis GN=RCOM_0952690 PE=3 SV=1
Cotton_A_19456	Gorai.001G259000.4	4.56	0.95	tr|B9RUG5|B9RUG5_RICCO Protein CREG1, putative OS=Ricinus communis GN=RCOM_0852680 PE=4 SV=1
Cotton_A_24639	Gorai.011G110800.1	0.24	0.05	tr|B9T5P7|B9T5P7_RICCO Putative uncharacterized protein OS=Ricinus communis GN=RCOM_0831760 PE=3 SV=1
Cotton_A_19383	Gorai.013G037300.1	6.43	1.34	tr|B9H0Q8|B9H0Q8_POPTR Uncharacterized protein OS=Populus trichocarpa GN=POPTR_0004s16200g PE=4 SV=2
Cotton_A_07899	Gorai.008G227300.2	54.64	11.39	tr|D7TTZ5|D7TTZ5_VITVI Putative uncharacterized protein OS=Vitis vinifera GN=VIT_02s0012g00980 PE=4 SV=1
Cotton_A_20347	Gorai.012G002400.1	5.66	1.18	tr|E0CV46|E0CV46_VITVI Putative uncharacterized protein OS=Vitis vinifera GN=VIT_16s0098g01880 PE=4 SV=1
Cotton_A_31567	Gorai.002G205600.2	13.43	2.8	tr|B9H1Q9|B9H1Q9_POPTR Uncharacterized protein OS=Populus trichocarpa GN=POPTR_0004s19420g PE=4 SV=2
Cotton_A_00405	Gorai.002G254200.1	12.56	2.62	tr|C6SYX6|C6SYX6_SOYBN Putative uncharacterized protein OS=Glycine max PE=2 SV=1
Cotton_A_19723	Gorai.013G036200.1	2.73	0.57	tr|B9RH56|B9RH56_RICCO Laccase OS=Ricinus communis GN=RCOM_1447420 PE=3 SV=1
Cotton_A_26760	Gorai.001G110100.2	17.05	3.56	tr|B9GJP4|B9GJP4_POPTR Ankyrin repeat family protein OS=Populus trichocarpa GN=POPTR_0001s24570g PE=4 SV=1
Cotton_A_08214	Gorai.007G137900.1	1.58	0.33	tr|B9H8A1|B9H8A1_POPTR Uncharacterized protein OS=Populus trichocarpa GN=POPTR_0005s23290g PE=4 SV=1
Cotton_A_38879	Gorai.004G150400.1	3.59	0.75	tr|B9SBD3|B9SBD3_RICCO Kinase, putative OS=Ricinus communis GN=RCOM_0716010 PE=4 SV=1
Cotton_A_23904	Gorai.002G165600.1	80.5	16.82	tr|D7T110|D7T110_VITVI Putative uncharacterized protein OS=Vitis vinifera GN=VIT_19s0085g00990 PE=4 SV=1
Cotton_A_00710	Gorai.005G246800.1	0.67	0.14	tr|B9RHA3|B9RHA3_RICCO Purple acid phosphatase OS=Ricinus communis GN=RCOM_1449110 PE=3 SV=1
Cotton_A_03551	Gorai.007G008300.1	260.48	54.43	tr|A5AJ83|A5AJ83_VITVI Putative uncharacterized protein OS=Vitis vinifera GN=VIT_16s0022g01460 PE=3 SV=1
Cotton_A_16944	Gorai.004G081500.1	97.36	20.35	tr|B9S444|B9S444_RICCO Putative uncharacterized protein OS=Ricinus communis GN=RCOM_0558710 PE=4 SV=1
Cotton_A_00317	Gorai.002G263400.1	12.58	2.63	tr|B9IG96|B9IG96_POPTR Pyridoxin biosynthesis PDX1-like protein 3 OS=Populus trichocarpa GN=POPTR_0016s12370g PE=3 SV=1
Cotton_A_18814	Gorai.011G191600.1	17.31	3.62	tr|B9HXT0|B9HXT0_POPTR Uncharacterized protein OS=Populus trichocarpa GN=POPTR_0010s01580g PE=4 SV=2
Cotton_A_15801	Gorai.009G235700.1	1.96	0.41	tr|B9SIN4|B9SIN4_RICCO Glycosyltransferase OS=Ricinus communis GN=RCOM_0824250 PE=3 SV=1
Cotton_A_07781	Gorai.006G140800.3	32.24	6.75	tr|Q6WMU5|Q6WMU5_GOSBA Polygalacturonase-inhibiting protein OS=Gossypium barbadense PE=2 SV=1
Cotton_A_01229	Gorai.009G057000.1	20.25	4.24	tr|A9PAL0|A9PAL0_POPTR Uncharacterized protein OS=Populus trichocarpa GN=POPTR_0006s19820g PE=2 SV=1
Cotton_A_40297	Gorai.002G151400.1	21.72	4.55	tr|B9HEJ0|B9HEJ0_POPTR Uncharacterized protein OS=Populus trichocarpa GN=POPTR_0007s03710g PE=4 SV=1
Cotton_A_18608	Gorai.001G064100.1	7.54	1.58	tr|B9RAT0|B9RAT0_RICCO Putative uncharacterized protein OS=Ricinus communis GN=RCOM_1508420 PE=4 SV=1
Cotton_A_01107	Gorai.009G069200.2	36.21	7.59	tr|A9PEK3|A9PEK3_POPTR Putative uncharacterized protein OS=Populus trichocarpa PE=2 SV=1
Cotton_A_32427	Gorai.013G043100.2	1.24	0.26	tr|B9RYJ2|B9RYJ2_RICCO DNA repair and recombination protein RAD54B, putative OS=Ricinus communis GN=RCOM_0813670 PE=4 SV=1
Cotton_A_26204	Gorai.003G097800.5	16.63	3.49	tr|D6CH18|D6CH18_VITVI Putative uncharacterized protein OS=Vitis vinifera GN=VIT_00s1547g00010 PE=4 SV=1
Cotton_A_36078	Gorai.009G330300.1	1.62	0.34	tr|B9SJ25|B9SJ25_RICCO Polcalcin Jun o, putative OS=Ricinus communis GN=RCOM_0597990 PE=4 SV=1
Cotton_A_01871	Gorai.006G132500.1	2.81	0.59	tr|D7SRK4|D7SRK4_VITVI Putative uncharacterized protein OS=Vitis vinifera GN=VIT_18s0075g00510 PE=4 SV=1
Cotton_A_30327	Gorai.010G207300.1	3	0.63	tr|B9HUL3|B9HUL3_POPTR Uncharacterized protein OS=Populus trichocarpa GN=POPTR_0010s23580g PE=4 SV=1
Cotton_A_40254	Gorai.N001600.1	377.56	79.3	tr|B9SEY9|B9SEY9_RICCO Ribosomal protein L5, putative OS=Ricinus communis GN=RCOM_1211400 PE=3 SV=1
Cotton_A_19783	Gorai.006G230200.1	16.11	3.39	tr|B9R8U0|B9R8U0_RICCO Putative uncharacterized protein OS=Ricinus communis GN=RCOM_1602210 PE=4 SV=1
Cotton_A_14968	Gorai.012G132900.1	1.33	0.28	tr|D7SQN4|D7SQN4_VITVI Putative uncharacterized protein OS=Vitis vinifera GN=VIT_12s0134g00010 PE=4 SV=1
Cotton_A_14203	Gorai.011G072200.1	7.36	1.55	tr|B9P6J2|B9P6J2_POPTR Uncharacterized protein OS=Populus trichocarpa GN=POPTR_0001s18950g PE=4 SV=1
Cotton_A_19381	Gorai.013G037100.1	58.25	12.27	tr|C6SX35|C6SX35_SOYBN Putative uncharacterized protein OS=Glycine max PE=2 SV=1
Cotton_A_17761	Gorai.008G272000.1	5.36	1.13	tr|B9RIP3|B9RIP3_RICCO Hevamine-A, putative OS=Ricinus communis GN=RCOM_1581410 PE=3 SV=1
Cotton_A_05459	Gorai.007G367400.1	10.34	2.18	tr|B9SVZ8|B9SVZ8_RICCO Putative uncharacterized protein OS=Ricinus communis GN=RCOM_0225960 PE=4 SV=1
Cotton_A_16626	Gorai.006G211000.1	4.41	0.93	tr|B9GKS3|B9GKS3_POPTR Uncharacterized protein OS=Populus trichocarpa GN=POPTR_0001s08320g PE=3 SV=2
[truncated: 28,998 more rows]
